# Supplementary material for: The well-developed actin cytoskeleton and Cthrc1 expression by actin-binding protein drebrin in myofibroblasts promote cardiac and hepatic fibrosis
Source: J Biol Chem. 2023 Jan 20;299(3):102934. doi: 10.1016/j.jbc.2023.102934 (PMC9988570; doi:10.1016/j.jbc.2023.102934)
Supplement: Supplemental table 1 [file mmc1.xlsx]

## Sheet: RNA-seq siCtrl vs siDbn1
Table S1	RNA seq cardiac myofibroblast siCtrl vs siDbn1 Read Count, FPKM, TPM
Gene_ID	Transcript_ID	Gene_Symbol	Description	siCtrl_Read_Count	siDbn1_Read_Count	siCtrl_FPKM	siDbn1_FPKM	siCtrl_TPM	siDbn1_TPM
11287	NM_007376	Pzp	pregnancy zone protein	0	0	0	0	0	0
11298	NM_009591,NR_033223	Aanat	arylalkylamine N-acetyltransferase	0	0	0	0	0	0
11302	NM_001198785,NM_001198787,NM_007377	Aatk	apoptosis-associated tyrosine kinase	5	111	0.018087	0.378256	0.053194	1.0287
11303	NM_013454	Abca1	ATP-binding cassette, sub-family A (ABC1), member 1	7328	2747	15.8643	5.19948	46.6577	14.1405
11304	NM_007378	Abca4	ATP-binding cassette, sub-family A (ABC1), member 4	3	11	0.00613	0.0272	0.018028	0.073973
11305	NM_007379	Abca2	ATP-binding cassette, sub-family A (ABC1), member 2	668	798	1.83976	1.92156	5.41083	5.22586
11306	NM_009592	Abcb7	ATP-binding cassette, sub-family B (MDR/TAP), member 7	1552	1319	5.98289	4.44588	17.5959	12.091
11307	NM_009593	Abcg1	ATP-binding cassette, sub-family G (WHITE), member 1	997	1588	3.80377	5.30095	11.1871	14.4164
11308	NM_001077190,NM_001077192,NM_001077193,NM_001331043,NM_001331044,NM_001331045,NM_007380,NM_145994	Abi1	abl-interactor 1	3894	5663	25.4486	32.3855	74.8456	88.0754
11350	NM_001112703,NM_001283045,NM_001283046,NM_001283047,NM_009594	Abl1	c-abl oncogene 1, non-receptor tyrosine kinase	6305	5577	21.4881	16.2882	63.1976	44.2971
11352	NM_001136104,NM_009595	Abl2	v-abl Abelson murine leukemia viral oncogene 2 (arg, Abelson-related gene)	3164	4430	6.60939	8.15729	19.4385	22.1845
11354	NM_009596	Scgb1b27	secretoglobin, family 1B, member 27	0	0	0	0	0	0
11363	NM_007381	Acadl	acyl-Coenzyme A dehydrogenase, long-chain	2343	3114	26.7174	31.0494	78.5771	84.4418
11364	NM_007382	Acadm	acyl-Coenzyme A dehydrogenase, medium chain	1487	2887	16.0139	27.1971	47.0975	73.9649
11370	NM_017366	Acadvl	acyl-Coenzyme A dehydrogenase, very long chain	2567	2867	26.0612	25.45	76.647	69.2136
11409	NM_007383	Acads	acyl-Coenzyme A dehydrogenase, short chain	1489	662	17.6764	6.87594	51.9872	18.6997
11416	NM_001272035,NM_001331067,NM_015728	Slc33a1	solute carrier family 33 (acetyl-CoA transporter), member 1	1671	2583	11.891	16.0747	34.9719	43.7165
11418	NM_001034013,NM_007384	Asic2	acid-sensing (proton-gated) ion channel 2	0	0	0	0	0	0
11419	NM_001289791,NM_009597	Asic1	acid-sensing (proton-gated) ion channel 1	18	22	0.103309	0.112164	0.303835	0.305039
11421	NM_001281819,NM_009598,NM_207624	Ace	angiotensin I converting enzyme (peptidyl-dipeptidase A) 1	950	2032	4.18742	7.88433	12.3154	21.4421
11423	NM_001290010,NM_009599	Ache	acetylcholinesterase	4	2	0.031321	0.017564	0.092115	0.047768
11425	NM_007385	Apoc4	apolipoprotein C-IV	0	0	0	0	0	0
11426	NM_001199136,NM_001199137	Macf1	microtubule-actin crosslinking factor 1	22829	16102	21.6691	13.6229	63.7298	37.0488
11428	NM_007386	Aco1	aconitase 1	3500	4036	18.0009	18.1521	52.9414	49.3664
11429	NM_080633	Aco2	aconitase 2, mitochondrial	6897	5902	55.3444	41.4197	162.77	112.645
11430	NM_001271898,NM_015729	Acox1	acyl-Coenzyme A oxidase 1, palmitoyl	3848	9712	21.4026	47.2595	62.9459	128.527
11431	NM_001110239,NM_021330	Acp1	acid phosphatase 1, soluble	2328	3137	16.6378	19.6049	48.9326	53.3172
11432	NM_007387	Acp2	acid phosphatase 2, lysosomal	2736	4159	13.062	17.3597	38.4158	47.2112
11433	NM_001102404,NM_001102405,NM_007388	Acp5	acid phosphatase 5, tartrate resistant	64	87	1.00742	1.20309	2.96287	3.27191
11434	NM_001205049,NM_001277245,NM_001277246,NM_001277247,NM_013455	Acr	acrosin prepropeptide	0	0	0	0	0	0
11435	NM_007389	Chrna1	cholinergic receptor, nicotinic, alpha polypeptide 1 (muscle)	0	0	0	0	0	0
11438	NM_015730	Chrna4	cholinergic receptor, nicotinic, alpha polypeptide 4	0	0	0	0	0	0
11440	NM_021369	Chrna6	cholinergic receptor, nicotinic, alpha polypeptide 6	0	0	0	0	0	0
11441	NM_007390	Chrna7	cholinergic receptor, nicotinic, alpha polypeptide 7	7	19	0.067213	0.168975	0.197675	0.459542
11443	NM_009601	Chrnb1	cholinergic receptor, nicotinic, beta polypeptide 1 (muscle)	294	835	3.03865	7.54435	8.9368	20.5176
11444	NM_009602	Chrnb2	cholinergic receptor, nicotinic, beta polypeptide 2 (neuronal)	9	68	0.037052	0.243496	0.10897	0.662209
11447	NM_021600	Chrnd	cholinergic receptor, nicotinic, delta polypeptide	0	0	0	0	0	0
11448	NM_009603	Chrne	cholinergic receptor, nicotinic, epsilon polypeptide	0	0	0	0	0	0
11449	NM_009604	Chrng	cholinergic receptor, nicotinic, gamma polypeptide	0	0	0	0	0	0
11450	NM_009605	Adipoq	adiponectin, C1Q and collagen domain containing	0	0	0	0	0	0
11451	NM_007391	Acrv1	acrosomal vesicle protein 1	0	0	0	0	0	0
11459	NM_001272041,NM_009606	Acta1	actin, alpha 1, skeletal muscle	23	0	0.329128	0	0.967981	0
11461	NM_007393	Actb	actin, beta	160038	121918	1851.6	1233.54	5445.62	3354.72
11464	NM_009608	Actc1	actin, alpha, cardiac muscle 1	0	0	0	0	0	0
11465	NM_001313923,NM_009609	Actg1	actin, gamma, cytoplasmic 1	136346	131824	1586.82	1341.75	4666.89	3649.02
11468	NM_009610	Actg2	actin, gamma 2, smooth muscle, enteric	200	28	3.37637	0.41042	9.93006	1.11617
11470	NM_009611	Actl7a	actin-like 7a	0	0	0	0	0	0
11471	NM_025271	Actl7b	actin-like 7b	2	2	0.021205	0.026394	0.062364	0.071781
11472	NM_033268	Actn2	actinin alpha 2	0	0	0	0	0	0
11474	NM_013456	Actn3	actinin alpha 3	29	6	0.220702	0.034377	0.649094	0.093492
11475	NM_007392	Acta2	actin, alpha 2, smooth muscle, aorta	95900	6742	828.269	50.9205	2435.98	138.483
11477	NM_001110204,NM_001110205,NM_007394	Acvr1	activin A receptor, type 1	3226	2002	24.2677	13.2076	71.3725	35.9192
11479	NM_007395	Acvr1b	activin A receptor, type 1B	2123	1255	14.3878	7.43471	42.3151	20.2194
11480	NM_007396	Acvr2a	activin receptor IIA	1137	900	4.44358	3.07755	13.0688	8.36967
11481	NM_001313757,NM_007397	Acvr2b	activin receptor IIB	95	101	0.197219	0.183557	0.580031	0.499199
11482	NM_001277255,NM_001277257,NM_001277258,NM_001277259,NM_009612	Acvrl1	activin A receptor, type II-like 1	8359	15734	51.4526	84.7506	151.325	230.487
11484	NM_023113	Aspa	aspartoacylase	28	27	0.394089	0.331744	1.15903	0.902207
11486	NM_001272052,NM_007398	Ada	adenosine deaminase	2031	2468	26.4891	28.1584	77.9056	76.5793
11487	NM_007399	Adam10	a disintegrin and metallopeptidase domain 10	16191	14619	78.0499	61.6292	229.548	167.606
11488	NM_001110778,NM_009613	Adam11	a disintegrin and metallopeptidase domain 11	49	18	0.211335	0.066335	0.621546	0.180405
11489	NM_007400	Adam12	a disintegrin and metallopeptidase domain 12 (meltrin alpha)	21952	14261	63.5336	36.0942	186.855	98.1614
11490	NM_001037722,NM_009614	Adam15	a disintegrin and metallopeptidase domain 15 (metargidin)	3955	6478	30.641	43.9309	90.1167	119.474
11491	NM_001277266,NM_001291871,NM_009615,NR_102380,NR_120376	Adam17	a disintegrin and metallopeptidase domain 17	4418	6571	22.0379	28.7021	64.8143	78.058
11492	NM_001291890,NM_001291891,NM_001311209,NM_009616	Adam19	a disintegrin and metallopeptidase domain 19 (meltrin beta)	24052	9428	83.5507	28.6384	245.726	77.8848
11495	NM_009618	Adam2	a disintegrin and metallopeptidase domain 2	0	0	0	0	0	0
11496	NM_001007220,NM_001007221,NM_001098225,NM_001310439,NM_001310440	Adam22	a disintegrin and metallopeptidase domain 22	210	81	0.499335	0.168847	1.46857	0.459195
11497	NM_001324489,NM_009619	Adam3	a disintegrin and metallopeptidase domain 3 (cyritestin)	0	4	0	0.022461	0	0.061084
11498	NM_009620	Adam4	a disintegrin and metallopeptidase domain 4	10	6	0.080794	0.044216	0.23762	0.120248
11499	NM_001272057,NM_001272058,NM_001272059,NM_007401	Adam5	a disintegrin and metallopeptidase domain 5	63	124	0.504888	0.91056	1.4849	2.47635
11500	NM_007402	Adam7	a disintegrin and metallopeptidase domain 7	0	0	0	0	0	0
11501	NM_001291066,NM_007403	Adam8	a disintegrin and metallopeptidase domain 8	108	59	0.764552	0.359516	2.24858	0.977738
11502	NM_001270996,NM_007404	Adam9	a disintegrin and metallopeptidase domain 9 (meltrin gamma)	22336	40821	123.085	196.652	361.999	534.814
11504	NM_009621	Adamts1	a disintegrin-like and metallopeptidase (reprolysin type) with thrombospondin type 1 motif, 1	10182	11596	46.3187	46.1316	136.225	125.459
11512	NM_007405	Adcy6	adenylate cyclase 6	2942	3032	10.845	9.77493	31.8955	26.5838
11513	NM_001037723,NM_001037724,NM_001109756,NM_007406	Adcy7	adenylate cyclase 7	2547	4867	9.27285	15.5515	27.2719	42.2936
11514	NM_001291903,NM_001331075,NM_009623	Adcy8	adenylate cyclase 8	7	5	0.027149	0.019276	0.079846	0.052422
11515	NM_001291910,NM_009624	Adcy9	adenylate cyclase 9	586	871	1.65872	2.15671	4.87838	5.86537
11516	NM_001315503,NM_001315504,NM_009625	Adcyap1	adenylate cyclase activating polypeptide 1	0	0	0	0	0	0
11517	NM_001025372,NM_007407	Adcyap1r1	adenylate cyclase activating polypeptide 1 receptor 1	1388	4685	4.9725	14.6833	14.6243	39.9325
11518	NM_001024458,NM_001102444,NM_001331080,NM_001331081,NM_001331082,NM_001331083,NM_001331084,NM_001331085,NM_001331086,NM_001331087,NM_013457	Add1	adducin 1 (alpha)	16337	11425	89.6357	54.7022	263.623	148.768
11519	NM_001271857,NM_001271858,NM_001271859,NM_001271860,NM_001271861,NM_013458	Add2	adducin 2 (beta)	0	13	0	0.02976	0	0.080935
11520	NM_007408	Plin2	perilipin 2	3951	8561	46.5056	88.1318	136.775	239.683
11522	NM_007409	Adh1	alcohol dehydrogenase 1 (class I)	0	36	0	0.510981	0	1.38966
11529	NM_009626	Adh7	alcohol dehydrogenase 7 (class IV), mu or sigma polypeptide	27	382	0.282463	3.56683	0.830735	9.70031
11532	NM_001288578,NM_007410	Adh5	alcohol dehydrogenase 5 (class III), chi polypeptide	2408	3923	33.347	47.5069	98.0751	129.199
11534	NM_001243041,NM_134079	Adk	adenosine kinase	1767	2416	21.8045	26.0486	64.1279	70.8417
11535	NM_009627	Adm	adrenomedullin	7672	16730	123.393	235.326	362.905	639.991
11536	NM_007412	Gpr182	G protein-coupled receptor 182	10	26	0.11815	0.29498	0.347483	0.802225
11537	NM_001291915,NM_001329541,NM_013459	Cfd	complement factor D (adipsin)	0	0	0	0	0	0
11538	NM_001310086,NM_001310088,NM_009628	Adnp	activity-dependent neuroprotective protein	4980	4611	21.7232	17.6272	63.8888	47.9389
11539	NM_001008533,NM_001039510,NM_001282945,NM_001291928,NM_001291930	Adora1	adenosine A1 receptor	0	0	0	0	0	0
11540	NM_001331095,NM_001331096,NM_009630	Adora2a	adenosine A2a receptor	45	132	0.391668	0.984482	1.15191	2.67739
11541	NM_007413	Adora2b	adenosine A2b receptor	491	923	5.91226	9.71916	17.3882	26.4321
11542	NM_009631	Adora3	adenosine A3 receptor	0	0	0	0	0	0
11544	NM_007414	Adprh	ADP-ribosylarginine hydrolase	2593	2702	36.3767	33.1576	106.985	90.1751
11545	NM_007415	Parp1	poly (ADP-ribose) polymerase family, member 1	2984	2245	17.3173	11.3923	50.9309	30.9824
11546	NM_009632	Parp2	poly (ADP-ribose) polymerase family, member 2	599	565	7.4389	6.13094	21.8781	16.6737
11548	NM_001284380,NM_001284381,NM_007416	Adra1b	adrenergic receptor, alpha 1b	44	16	0.304279	0.094219	0.894897	0.256237
11549	NM_001271759,NM_001271760,NM_001271761,NM_013461	Adra1a	adrenergic receptor, alpha 1a	0	10	0	0.041463	0	0.112762
11550	NM_013460	Adra1d	adrenergic receptor, alpha 1d	63	94	0.582556	0.755617	1.71332	2.05497
11551	NM_007417	Adra2a	adrenergic receptor, alpha 2a	8	41	0.043166	0.209341	0.126954	0.569322
11552	NM_009633	Adra2b	adrenergic receptor, alpha 2b	0	11	0	0.054144	0	0.14725
11553	NM_007418	Adra2c	adrenergic receptor, alpha 2c	0	2	0	0.012149	0	0.03304
11554	NM_007419	Adrb1	adrenergic receptor, beta 1	23	63	0.196984	0.488221	0.579337	1.32776
11555	NM_007420	Adrb2	adrenergic receptor, beta 2	67	315	0.655943	2.69037	1.92916	7.3167
11556	NM_013462	Adrb3	adrenergic receptor, beta 3	20	23	0.153604	0.15511	0.451756	0.421835
11564	NM_009634	Adsl	adenylosuccinate lyase	1218	1166	7.288	6.09867	21.4343	16.5859
11565	NM_007421	Adssl1	adenylosuccinate synthetase like 1	30	70	0.360304	0.75432	1.05967	2.05144
11566	NM_007422	Adss	adenylosuccinate synthetase, non muscle	2673	1952	23.2496	14.8516	68.3782	40.3903
11567	NM_009635	Avil	advillin	36	113	0.263449	0.718623	0.774816	1.95436
11568	NM_001291857,NM_009636	Aebp1	AE binding protein 1	47414	78063	258.551	372.285	760.411	1012.46
11569	NM_001005605,NM_001309436,NM_001309437,NM_009637,NM_178803	Aebp2	AE binding protein 2	2093	2353	7.89956	7.837	23.233	21.3134
11571	NM_009638	Crisp1	cysteine-rich secretory protein 1	0	0	0	0	0	0
11572	NM_009639	Crisp3	cysteine-rich secretory protein 3	0	0	0	0	0	0
11576	NM_007423	Afp	alpha fetoprotein	6	102	0.05567	0.947771	0.163729	2.57755
11593	NM_001005847,NM_001205054	Aga	aspartylglucosaminidase	1985	4658	34.2144	70.2525	100.626	191.058
11595	NM_007424	Acan	aggrecan	67	49	0.201998	0.127354	0.594085	0.346351
11596	NM_001271422,NM_001271423,NM_001271424,NM_007425,NR_073173,NR_073175,NR_073176	Ager	advanced glycosylation end product-specific receptor	14	12	0.184349	0.143342	0.542179	0.389832
11600	NM_001286062,NM_009640	Angpt1	angiopoietin 1	405	170	2.07976	0.760449	6.11667	2.06811
11601	NM_007426	Angpt2	angiopoietin 2	291	2028	1.81228	11.0632	5.33	30.0874
11602	NM_009641	Angpt4	angiopoietin 4	134	171	1.27096	1.41506	3.73794	3.8484
11603	NM_021604	Agrn	agrin	2338	3631	7.03696	9.55679	20.696	25.9906
11604	NM_001271806,NM_007427	Agrp	agouti related neuropeptide	6	0	0.147759	0	0.434566	0
11605	NM_013463	Gla	galactosidase, alpha	1507	3878	11.0374	24.8456	32.4615	67.5699
11606	NM_007428	Agt	angiotensinogen (serpin peptidase inhibitor, clade A, member 8)	301	677	3.63194	7.15074	10.6817	19.4471
11607	NM_177322	Agtr1a	angiotensin II receptor, type 1a	41	9	0.396643	0.073516	1.16654	0.199935
11608	NM_175086	Agtr1b	angiotensin II receptor, type 1b	0	0	0	0	0	0
11609	NM_007429	Agtr2	angiotensin II receptor, type 2	0	2	0	0.013528	0	0.036791
11610	NM_001301281,NM_009642	Agtrap	angiotensin II, type I receptor-associated protein	1937	3034	10.6739	14.6282	31.3925	39.7826
11611	NM_001276710,NM_016702	Agxt	alanine-glyoxylate aminotransferase	0	3	0	0.025018	0	0.068038
11614	NM_007430	Nr0b1	nuclear receptor subfamily 0, group B, member 1	0	0	0	0	0	0
11615	NM_001304528	Gm4737	predicted gene 4737	627	418	6.66755	3.88689	19.6095	10.5707
11622	NM_001314027,NM_013464	Ahr	aryl-hydrocarbon receptor	2061	660	8.32773	2.33331	24.4922	6.34564
11624	NM_001317351,NM_009644	Ahrr	aryl-hydrocarbon receptor repressor	8	21	0.037381	0.082859	0.10994	0.225341
11625	NM_001276449,NM_001276450,NM_013465,NR_075099	Ahsg	alpha-2-HS-glycoprotein	5	30	0.071328	0.375785	0.209778	1.02198
11628	NM_009645	Aicda	activation-induced cytidine deaminase	2	0	0.018535	0	0.054512	0
11629	NM_019467	Aif1	allograft inflammatory factor 1	4	11	0.076665	0.236742	0.225474	0.64384
11630	NM_172393	Aim1	absent in melanoma 1	354	41	1.05834	0.105532	3.11263	0.287005
11632	NM_001276284,NM_016666	Aip	aryl-hydrocarbon receptor-interacting protein	1870	2605	20.3667	24.4871	59.8995	66.5949
11634	NM_001271549,NM_001271550,NM_001271551,NM_001271552,NM_001271553,NM_001271554,NM_001271555,NM_001271556,NM_001271557,NM_001271558,NM_001271559,NM_009646,NR_073358	Aire	autoimmune regulator (autoimmune polyendocrinopathy candidiasis ectodermal dystrophy)	0	0	0	0	0	0
11636	NM_001198790,NM_001198791,NM_001198792,NM_021515	Ak1	adenylate kinase 1	10625	15602	115.612	147.845	340.021	402.079
11637	NM_001033966,NM_016895,NR_138540	Ak2	adenylate kinase 2	2724	2358	33.792	26.194	99.3838	71.2369
11639	NM_001177602,NM_001177604,NM_001177605,NM_009647	Ak4	adenylate kinase 4	985	3272	4.33884	12.7152	12.7607	34.5801
11640	NM_001042541,NM_009648,NR_104310	Akap1	A kinase (PRKA) anchor protein 1	1086	2543	6.41838	13.1414	18.8767	35.7393
11641	NM_001035532,NM_001035533,NM_009649	Akap2	A kinase (PRKA) anchor protein 2	16432	18284	54.4456	53.0832	160.127	144.365
11642	NM_009650	Akap3	A kinase (PRKA) anchor protein 3	0	3	0	0.012322	0	0.033512
11643	NM_001042542,NM_009651	Akap4	A kinase (PRKA) anchor protein 4	0	0	0	0	0	0
11647	NM_001287172,NM_007431	Alpl	alkaline phosphatase, liver/bone/kidney	570	411	4.99403	3.15771	14.6877	8.58769
11648	NM_007432	Akp3	alkaline phosphatase 3, intestine, not Mn requiring	0	0	0	0	0	0
11650	NM_007433	Alppl2	alkaline phosphatase, placental-like 2	0	0	0	0	0	0
11651	NM_001165894,NM_001331107,NM_009652	Akt1	thymoma viral proto-oncogene 1	14036	10237	116.134	74.1979	341.556	201.788
11652	NM_001110208,NM_001331108,NM_001331109,NM_007434	Akt2	thymoma viral proto-oncogene 2	5464	3470	26.7372	14.8759	78.6354	40.4564
11655	NM_001291835,NM_020559	Alas1	aminolevulinic acid synthase 1	1554	6091	12.7266	43.7801	37.4295	119.064
11656	NM_001102446,NM_009653	Alas2	aminolevulinic acid synthase 2, erythroid	0	0	0	0	0	0
11657	NM_009654	Alb	albumin	4	0	0.03639	0	0.107024	0
11658	NM_001331110,NM_009655	Alcam	activated leukocyte cell adhesion molecule	309	338	1.35793	1.30152	3.99372	3.5396
11666	NM_007435	Abcd1	ATP-binding cassette, sub-family D (ALD), member 1	1059	162	6.44446	0.860957	18.9534	2.34145
11668	NM_013467	Aldh1a1	aldehyde dehydrogenase family 1, subfamily A1	8017	27228	87.633	260.302	257.732	707.916
11669	NM_001308450,NM_009656	Aldh2	aldehyde dehydrogenase 2, mitochondrial	6697	18269	38.8349	92.4626	114.215	251.46
11670	NM_001112725,NM_001331112,NM_007436	Aldh3a1	aldehyde dehydrogenase family 3, subfamily A1	19	150	0.24641	1.75958	0.724703	4.78535
11671	NM_001331114,NM_001331115,NM_007437,NR_138545	Aldh3a2	aldehyde dehydrogenase family 3, subfamily A2	2269	3034	15.6738	18.3739	46.0973	49.9694
11674	NM_001177307,NM_001177308,NM_007438	Aldoa	aldolase A, fructose-bisphosphate	34732	47264	500.648	597.843	1472.43	1625.89
11676	NM_001303423,NM_009657	Aldoc	aldolase C, fructose-bisphosphate	31	118	0.247626	0.841594	0.72828	2.28879
11677	NM_009658	Akr1b3	aldo-keto reductase family 1, member B3 (aldose reductase)	337	547	5.33129	7.56946	15.6796	20.5858
11682	NM_007439	Alk	anaplastic lymphoma kinase	0	0	0	0	0	0
11684	NM_001331118,NM_007440	Alox12	arachidonate 12-lipoxygenase	12	8	0.086177	0.046689	0.253451	0.126975
11685	NM_145684	Alox12e	arachidonate lipoxygenase, epidermal	0	0	0	0	0	0
11686	NM_009659	Alox12b	arachidonate 12-lipoxygenase, 12R type	0	0	0	0	0	0
11687	NM_009660	Alox15	arachidonate 15-lipoxygenase	0	0	0	0	0	0
11688	NM_009661	Alox8	arachidonate 8-lipoxygenase	0	2	0	0.011871	0	0.032283
11689	NM_009662	Alox5	arachidonate 5-lipoxygenase	7	68	0.054927	0.462885	0.161542	1.25886
11690	NM_001308462,NM_009663	Alox5ap	arachidonate 5-lipoxygenase activating protein	27	52	0.588893	0.99097	1.73196	2.69503
11692	NM_023040	Gfer	growth factor, erv1 (S. cerevisiae)-like (augmenter of liver regeneration)	818	1384	10.2328	15.1377	30.0953	41.1682
11694	NM_007441	Alx3	aristaless-like homeobox 3	0	0	0	0	0	0
11695	NM_007442	Alx4	aristaless-like homeobox 4	18	33	0.073807	0.120142	0.217068	0.326738
11698	NM_001303431,NM_009664	Ambn	ameloblastin	0	0	0	0	0	0
11699	NM_007443	Ambp	alpha 1 microglobulin/bikunin	0	0	0	0	0	0
11702	NM_009665	Amd1	S-adenosylmethionine decarboxylase 1	156	1576	1.0758	9.54599	3.16399	25.9612
11704	NM_001081978,NM_001290371,NM_009666	Amelx	amelogenin, X-linked	0	0	0	0	0	0
11705	NM_007445	Amh	anti-Mullerian hormone	7	12	0.088372	0.132962	0.259907	0.361602
11717	NM_001276301,NM_009667	Ampd3	adenosine monophosphate deaminase 3	1026	7913	5.72469	37.8537	16.8366	102.947
11720	NM_133653	Mat1a	methionine adenosyltransferase I, alpha	12	0	0.073755	0	0.216916	0
11722	NM_001110505,NM_007446	Amy1	amylase 1, salivary	0	14	0	0.142843	0	0.388475
11727	NM_001161731,NM_007447	Ang	angiogenin, ribonuclease, RNase A family, 5	223	534	6.16948	12.742	18.1447	34.6531
11730	NM_001123394	Ang3	angiogenin, ribonuclease A family, member 3	0	0	0	0	0	0
11731	NM_007449	Ang2	angiogenin, ribonuclease A family, member 2	2	6	0.100429	0.223078	0.295367	0.60668
11732	NM_020332	Ank	progressive ankylosis	1759	2772	11.1711	15.4007	32.8547	41.8837
11733	NM_001110783,NM_001277280,NM_001277281,NM_001277284,NM_001277286,NM_001277289,NM_001310436,NM_001310437,NM_031158,NR_102385,NR_102386	Ank1	ankyrin 1, erythroid	245	87	0.664392	0.201225	1.95401	0.54725
11735	NM_009670,NM_146005,NM_170687,NM_170688,NM_170689,NM_170690,NM_170728,NM_170729,NM_170730	Ank3	ankyrin 3, epithelial	390	320	0.918592	0.61814	2.70162	1.68109
11736	NM_009671	Ankfy1	ankyrin repeat and FYVE domain containing 1	6319	3252	17.4711	7.86191	51.3833	21.3812
11737	NM_009672	Anp32a	acidic (leucine-rich) nuclear phosphoprotein 32 family, member A	3755	5434	39.8665	50.4507	117.249	137.205
11739	NM_007450	Slc25a4	solute carrier family 25 (mitochondrial carrier, adenine nucleotide translocator), member 4	12412	19422	249.291	341.129	733.177	927.732
11740	NM_007451	Slc25a5	solute carrier family 25 (mitochondrial carrier, adenine nucleotide translocator), member 5	9331	12786	160.057	191.8	470.736	521.619
11744	NM_013469	Anxa11	annexin A11	1747	2539	16.1981	20.5917	47.6393	56.0011
11745	NM_013470	Anxa3	annexin A3	6721	17173	93.4769	208.891	274.92	568.098
11746	NM_001331120,NM_013471	Anxa4	annexin A4	2470	5256	27.2921	50.8247	80.2671	138.223
11747	NM_009673	Anxa5	annexin A5	16865	35055	217.424	395.222	639.453	1074.84
11749	NM_001110211,NM_013472,NR_138556	Anxa6	annexin A6	19532	29467	163.171	215.112	479.893	585.015
11750	NM_001110794,NM_009674	Anxa7	annexin A7	3583	7051	27.6577	47.7063	81.3426	129.742
11752	NM_001281845,NM_013473	Anxa8	annexin A8	147	58	1.72273	0.592883	5.06664	1.6124
11754	NM_009675	Aoc3	amine oxidase, copper containing 3	1946	90	9.83321	0.395878	28.9199	1.07663
11757	NM_007452	Prdx3	peroxiredoxin 3	2044	2747	31.4105	36.9286	92.3796	100.431
11758	NM_001303408,NM_007453,NR_130150	Prdx6	peroxiredoxin 6	5580	11068	52.0647	90.4275	153.125	245.926
11761	NM_009676	Aox1	aldehyde oxidase 1	166	597	0.836997	2.64448	2.46164	7.19191
11764	NM_001243043,NM_001243044,NM_007454	Ap1b1	adaptor protein complex AP-1, beta 1 subunit	3649	5705	19.8168	27.1014	58.2821	73.7049
11765	NM_001301211,NM_009677	Ap1g1	adaptor protein complex AP-1, gamma 1 subunit	6442	8308	20.8297	23.493	61.261	63.8914
11766	NM_001303502,NM_007455	Ap1g2	adaptor protein complex AP-1, gamma 2 subunit	218	390	1.80978	2.82746	5.32263	7.68952
11767	NM_007456	Ap1m1	adaptor-related protein complex AP-1, mu subunit 1	3194	2598	34.0273	24.1982	100.076	65.8092
11768	NM_001110300,NM_009678	Ap1m2	adaptor protein complex AP-1, mu 2 subunit	0	0	0	0	0	0
11769	NM_007457	Ap1s1	adaptor protein complex AP-1, sigma 1	4232	1566	73.6046	23.8169	216.474	64.7722
11770	NM_024406	Fabp4	fatty acid binding protein 4, adipocyte	195	637	6.7303	19.2858	19.7941	52.4495
11771	NM_001077264,NM_007458	Ap2a1	adaptor-related protein complex 2, alpha 1 subunit	7751	8214	50.98	47.2454	149.934	128.488
11772	NM_007459	Ap2a2	adaptor-related protein complex 2, alpha 2 subunit	12243	13132	58.6238	54.9876	172.415	149.544
11773	NM_001302970,NM_009679	Ap2m1	adaptor-related protein complex 2, mu 1 subunit	12156	12851	92.1117	85.142	270.905	231.551
11774	NM_009680	Ap3b1	adaptor-related protein complex 3, beta 1 subunit	4119	3752	22.7596	18.1277	66.9369	49.2998
11775	NM_021492	Ap3b2	adaptor-related protein complex 3, beta 2 subunit	0	0	0	0	0	0
11776	NM_007460	Ap3d1	adaptor-related protein complex 3, delta 1 subunit	8384	12111	39.3705	49.7397	115.79	135.272
11777	NM_001303015,NM_009681	Ap3s1	adaptor-related protein complex 3, sigma 1 subunit	3402	2968	49.7015	37.9153	146.174	103.114
11778	NM_009682	Ap3s2	adaptor-related protein complex 3, sigma 2 subunit	1978	903	7.56805	3.02052	22.258	8.21458
11781	NM_021392	Ap4m1	adaptor-related protein complex AP-4, mu 1	321	494	4.15151	5.58533	12.2098	15.1898
11782	NM_001329698,NM_001329699,NM_021710	Ap4s1	adaptor-related protein complex AP-4, sigma 1	280	201	5.30813	3.25984	15.6114	8.86544
11783	NM_001042558,NM_001282947,NM_009684	Apaf1	apoptotic peptidase activating factor 1	3863	5899	13.1156	17.5442	38.5737	47.7131
11784	NM_001291166,NM_001291167,NM_007461	Apba2	amyloid beta (A4) precursor protein-binding, family A, member 2	0	0	0	0	0	0
11785	NM_001253885,NM_001253886,NM_001253887,NM_001310600,NM_009685	Apbb1	amyloid beta (A4) precursor protein-binding, family B, member 1	779	1756	5.96266	11.7461	17.5365	31.9447
11787	NM_001201413,NM_001201414,NM_001201415,NM_001201416,NM_001310626,NM_009686	Apbb2	amyloid beta (A4) precursor protein-binding, family B, member 2	5988	6682	19.9791	19.4936	58.7594	53.0146
11789	NM_007462	Apc	adenomatosis polyposis coli	4820	5819	8.60059	9.08027	25.2947	24.6946
11790	NM_001085370,NM_001085371,NM_001173477,NM_007463	Speg	SPEG complex locus	1018	1118	4.28809	4.79718	12.6115	13.0464
11792	NM_009687	Apex1	apurinic/apyrimidinic endonuclease 1	1757	1098	29.8498	16.3126	87.7897	44.3636
11793	NM_001314013,NM_053069	Atg5	autophagy related 5	1156	2119	10.8003	17.3375	31.7641	47.1509
11796	NM_007464	Birc3	baculoviral IAP repeat-containing 3	557	1107	4.4013	7.64337	12.9444	20.7868
11797	NM_001291503,NM_007465	Birc2	baculoviral IAP repeat-containing 2	933	2621	6.18371	15.1683	18.1866	41.2516
11798	NM_001301639,NM_001301641,NM_009688,NR_125870	Xiap	X-linked inhibitor of apoptosis	2198	4244	7.53711	12.5038	22.167	34.0051
11799	NM_001012273,NM_009689	Birc5	baculoviral IAP repeat-containing 5	1409	674	29.8864	12.0521	87.8973	32.7767
11800	NM_001305258,NM_001349003,NM_007466	Api5	apoptosis inhibitor 5	5026	6896	29.8043	35.7551	87.6559	97.2392
11801	NM_009690	Cd5l	CD5 antigen-like	0	4	0	0.031726	0	0.086281
11803	NM_007467	Aplp1	amyloid beta (A4) precursor-like protein 1	1136	1661	10.5445	13.488	31.0118	36.6817
11804	NM_001102455,NM_001102456,NM_009691	Aplp2	amyloid beta (A4) precursor-like protein 2	19676	19474	120.548	106.022	354.538	288.336
11806	NM_009692	Apoa1	apolipoprotein A-I	0	5	0	0.093444	0	0.254129
11807	NM_001305549,NM_001305550,NM_001305585,NM_013474,NR_131173	Apoa2	apolipoprotein A-II	11	20	0.276726	0.419088	0.813864	1.13975
11808	NM_007468	Apoa4	apolipoprotein A-IV	0	0	0	0	0	0
11810	NM_001134391,NM_031159	Apobec1	apolipoprotein B mRNA editing enzyme, catalytic polypeptide 1	267	386	2.65867	3.38958	7.81926	9.21828
11811	NM_009694	Apobec2	apolipoprotein B mRNA editing enzyme, catalytic polypeptide 2	0	0	0	0	0	0
11812	NM_001110009,NM_007469	Apoc1	apolipoprotein C-I	15	17	0.619967	0.640638	1.82335	1.74227
11813	NM_001277944,NM_001309795	Apoc2	apolipoprotein C-II	0	0	0	0	0	0
11814	NM_001289755,NM_001289756,NM_001289833,NM_023114	Apoc3	apolipoprotein C-III	0	0	0	0	0	0
11815	NM_001301353,NM_001301354,NM_007470	Apod	apolipoprotein D	61	95	0.652235	0.874626	1.91825	2.37863
11816	NM_001305819,NM_001305843,NM_001305844,NM_009696	Apoe	apolipoprotein E	889	2278	15.4936	34.7479	45.5675	94.4999
11818	NM_013475	Apoh	apolipoprotein H	0	17	0	0.268885	0	0.731257
11819	NM_009697,NM_183261	Nr2f2	nuclear receptor subfamily 2, group F, member 2	1578	1388	8.31384	6.3973	24.4514	17.398
11820	NM_001198823,NM_001198824,NM_001198825,NM_001198826,NM_007471	App	amyloid beta (A4) precursor protein	48054	62183	324.002	367.039	952.904	998.195
11821	NM_009698	Aprt	adenine phosphoribosyl transferase	1731	4679	44.3806	104.938	130.525	285.388
11826	NM_007472	Aqp1	aquaporin 1	208	679	1.6729	4.77523	4.92007	12.9867
11827	NM_009699	Aqp2	aquaporin 2	20	77	0.309873	1.04822	0.91135	2.85073
11828	NM_016689	Aqp3	aquaporin 3	0	9	0	0.094587	0	0.257239
11829	NM_001308641,NM_001308642,NM_001308643,NM_001308644,NM_001308645,NM_001308646,NM_001308647,NM_001317729,NM_009700	Aqp4	aquaporin 4	5	0	0.020129	0	0.0592	0
11830	NM_009701	Aqp5	aquaporin 5	122	88	1.73967	1.10058	5.11644	2.99314
11831	NM_175087	Aqp6	aquaporin 6	0	0	0	0	0	0
11832	NM_007473	Aqp7	aquaporin 7	0	0	0	0	0	0
11833	NM_001109045,NM_007474	Aqp8	aquaporin 8	0	9	0	0.104583	0	0.284422
11834	NM_001290788,NM_009702	Aqr	aquarius	2621	3664	11.9104	14.5575	35.029	39.5904
11835	NM_013476	Ar	androgen receptor	1163	2312	2.56567	4.46238	7.54574	12.1359
11836	NM_001159645,NM_009703	Araf	Araf proto-oncogene, serine/threonine kinase	1772	1701	19.1715	17.2055	56.3843	46.792
11837	NM_007475	Rplp0	ribosomal protein, large, P0	71690	67393	1170.96	962.633	3443.83	2617.97
11838	NM_001276684,NM_018790	Arc	activity regulated cytoskeletal-associated protein	55	70	0.399185	0.444284	1.17402	1.20827
11839	NM_009704	Areg	amphiregulin	0	0	0	0	0	0
11840	NM_001130408,NM_007476	Arf1	ADP-ribosylation factor 1	17870	6653	220.301	71.5097	647.915	194.477
11841	NM_001304574,NM_007477	Arf2	ADP-ribosylation factor 2	3260	1513	31.7775	12.8506	93.4589	34.9484
11842	NM_007478	Arf3	ADP-ribosylation factor 3	7119	6831	45.4275	38.12	133.604	103.671
11843	NM_007479	Arf4	ADP-ribosylation factor 4	19636	27415	213.609	260.803	628.232	709.276
11844	NM_007480	Arf5	ADP-ribosylation factor 5	3827	4620	91.1144	96.1884	267.971	261.593
11845	NM_007481	Arf6	ADP-ribosylation factor 6	6182	7662	36.8054	39.8888	108.246	108.481
11846	NM_007482	Arg1	arginase, liver	2	18	0.029931	0.231275	0.088028	0.628974
11847	NM_009705	Arg2	arginase type II	0	4	0	0.043384	0	0.117986
11848	NM_001313961,NM_001313962,NM_016802	Rhoa	ras homolog family member A	19966	21023	204.346	188.073	600.992	511.481
11852	NM_007483	Rhob	ras homolog family member B	6675	12064	66.5762	105.227	195.804	286.174
11853	NM_001291859,NM_007484	Rhoc	ras homolog family member C	13924	17932	292.481	329.399	860.198	895.83
11854	NM_001329989,NM_007485	Rhod	ras homolog family member D	961	1935	6.37867	11.2417	18.76	30.5729
11855	NM_009706	Arhgap5	Rho GTPase activating protein 5	6322	7965	27.0239	29.7763	79.4784	80.9793
11856	NM_001287530,NM_009707,NM_178754,NR_109847	Arhgap6	Rho GTPase activating protein 6	655	1522	3.5457	7.24743	10.4281	19.7101
11857	NM_001301301,NM_001301303,NM_001301305,NM_001301308,NM_001301309,NM_007486	Arhgdib	Rho, GDP dissociation inhibitor (GDI) beta	1244	3797	23.4084	62.5548	68.8453	170.123
11858	NM_009708	Rnd2	Rho family GTPase 2	179	522	5.79047	14.8178	17.03	40.2984
11859	NM_008887	Phox2a	paired-like homeobox 2a	0	0	0	0	0	0
11861	NM_001039515,NM_007487	Arl4a	ADP-ribosylation factor-like 4A	167	210	1.00384	1.10753	2.95234	3.01204
11863	NM_001037737,NM_009709	Arnt	aryl hydrocarbon receptor nuclear translocator	4380	5824	22.2838	25.9417	65.5378	70.5509
11864	NM_007488	Arnt2	aryl hydrocarbon receptor nuclear translocator 2	438	576	1.6003	1.84069	4.70654	5.00594
11865	NM_001243048,NM_007489	Arntl	aryl hydrocarbon receptor nuclear translocator-like	921	724	7.0372	4.82995	20.6967	13.1355
11867	NM_023142	Arpc1b	actin related protein 2/3 complex, subunit 1B	16879	17616	241.738	220.638	710.962	600.045
11870	NM_009710	Art1	ADP-ribosyltransferase 1	0	0	0	0	0	0
11871	NM_007490,NR_033804	Art2a-ps	ADP-ribosyltransferase 2a, pseudogene	0	0	0	0	0	0
11872	NM_019915	Art2b	ADP-ribosyltransferase 2b	0	0	0	0	0	0
11875	NM_001291354,NM_007491,NR_111935	Art5	ADP-ribosyltransferase 5	0	0	0	0	0	0
11876	NM_001284191,NM_001284192,NM_001284193,NM_009711	Artn	artemin	42	0	0.410274	0	1.20663	0
11877	NM_001272028,NM_001272029,NM_001272030,NM_001272031,NM_001272032,NM_033474	Arvcf	armadillo repeat gene deleted in velo-cardio-facial syndrome	1208	1534	5.99401	6.72596	17.6286	18.2919
11878	NM_001305940,NM_007492	Arx	aristaless related homeobox	0	8	0	0.047548	0	0.129312
11881	NM_009712	Arsb	arylsulfatase B	2838	2831	15.8029	13.7831	46.477	37.4843
11883	NM_009713	Arsa	arylsulfatase A	2903	5520	18.469	30.7165	54.3181	83.5364
11886	NM_019734	Asah1	N-acylsphingosine amidohydrolase 1	12033	16186	118.902	139.866	349.695	380.377
11889	NM_001291131,NM_001291132,NM_009714	Asgr1	asialoglycoprotein receptor 1	0	0	0	0	0	0
11890	NM_001313925,NM_001313926,NM_001313927,NM_007493	Asgr2	asialoglycoprotein receptor 2	0	0	0	0	0	0
11891	NM_001301230,NM_001301232,NM_023635	Rab27a	RAB27A, member RAS oncogene family	45	26	0.326086	0.152632	0.959032	0.415096
11898	NM_007494	Ass1	argininosuccinate synthetase 1	625	2832	8.51055	33.7222	25.0299	91.7106
11899	NM_001205204,NM_007495	Astn1	astrotactin 1	0	5	0	0.010757	0	0.029253
11905	NM_080844	Serpinc1	serine (or cysteine) peptidase inhibitor, clade C (antithrombin), member 1	9	7	0.082236	0.062837	0.241859	0.170892
11906	NM_007496	Zfhx3	zinc finger homeobox 3	2864	2856	3.86967	3.37487	11.3809	9.17827
11907	NM_001029895,NM_001136054,NM_001271343,NM_013799	Ate1	arginyltransferase 1	1942	3959	8.99613	16.1319	26.458	43.8721
11908	NM_007497	Atf1	activating transcription factor 1	2219	1482	21.1577	12.3605	62.2257	33.6154
11909	NM_001025093,NM_001284369,NM_001284370,NM_001284371,NM_001284372,NM_001284373,NM_001284374,NM_001284376,NM_009715	Atf2	activating transcription factor 2	1969	2157	10.5642	10.2705	31.0699	27.9316
11910	NM_007498	Atf3	activating transcription factor 3	62	142	0.686645	1.38784	2.01945	3.77435
11911	NM_001287180,NM_009716	Atf4	activating transcription factor 4	11682	6878	150.105	77.2825	441.466	210.177
11920	NM_007499	Atm	ataxia telangiectasia mutated	1942	2689	3.60488	4.36592	10.6021	11.8735
11921	NM_007500	Atoh1	atonal bHLH transcription factor 1	0	0	0	0	0	0
11922	NM_009717	Neurod6	neurogenic differentiation 6	0	0	0	0	0	0
11923	NM_001329489,NM_001329490,NM_007501	Neurod4	neurogenic differentiation 4	0	0	0	0	0	0
11924	NM_009718	Neurog2	neurogenin 2	0	2	0	0.017525	0	0.04766
11925	NM_009719	Neurog3	neurogenin 3	0	0	0	0	0	0
11927	NM_009720	Atox1	antioxidant 1 copper chaperone	1633	2555	82.7851	113.308	243.475	308.151
11928	NM_144900	Atp1a1	ATPase, Na+/K+ transporting, alpha 1 polypeptide	40005	44769	240.05	234.925	705.998	638.9
11931	NM_009721	Atp1b1	ATPase, Na+/K+ transporting, beta 1 polypeptide	963	2388	8.25402	17.9092	24.2754	48.7056
11932	NM_013415	Atp1b2	ATPase, Na+/K+ transporting, beta 2 polypeptide	476	83	3.57166	0.541331	10.5044	1.4722
11933	NM_007502	Atp1b3	ATPase, Na+/K+ transporting, beta 3 polypeptide	7434	14599	90.1838	154.886	265.235	421.227
11936	NM_007503,NM_052823,NR_028499	Fxyd2	FXYD domain-containing ion transport regulator 2	9	9	0.252758	0.204171	0.743373	0.555262
11937	NM_007504	Atp2a1	ATPase, Ca++ transporting, cardiac muscle, fast twitch 1	0	8	0	0.045024	0	0.122446
11938	NM_001110140,NM_009722,NR_027838	Atp2a2	ATPase, Ca++ transporting, cardiac muscle, slow twitch 2	23742	19156	113.334	81.2283	333.32	220.908
11941	NM_001036684,NM_001347365,NM_009723	Atp2b2	ATPase, Ca++ transporting, plasma membrane 2	0	0	0	0	0	0
11944	NM_001290627,NM_018731	Atp4a	ATPase, H+/K+ exchanging, gastric, alpha polypeptide	0	0	0	0	0	0
11945	NM_009724	Atp4b	ATPase, H+/K+ exchanging, beta polypeptide	0	0	0	0	0	0
11946	NM_007505	Atp5a1	ATP synthase, H+ transporting, mitochondrial F1 complex, alpha subunit 1	21815	29530	199.336	235.969	586.256	641.74
11947	NM_016774	Atp5b	ATP synthase, H+ transporting mitochondrial F1 complex, beta subunit	33916	51918	400.958	536.756	1179.24	1459.76
11949	NM_001112738,NM_020615	Atp5c1	ATP synthase, H+ transporting, mitochondrial F1 complex, gamma polypeptide 1	5383	7096	102.542	118.121	301.58	321.241
11950	NM_001304719,NM_009725	Atp5f1	ATP synthase, H+ transporting, mitochondrial F0 complex, subunit B1	7659	11001	94.0973	118.193	276.744	321.436
11951	NM_001161419,NM_007506	Atp5g1	ATP synthase, H+ transporting, mitochondrial F0 complex, subunit C1 (subunit 9)	2737	4057	75.8628	98.4723	223.116	267.804
11957	NM_001302213,NM_001302214,NM_001302215,NM_001302216,NM_016755	Atp5j	ATP synthase, H+ transporting, mitochondrial F0 complex, subunit F	2886	4968	78.7716	118.809	231.671	323.112
11958	NM_007507	Atp5k	ATP synthase, H+ transporting, mitochondrial F1F0 complex, subunit E	1004	1294	76.306	86.0328	224.419	233.974
11964	NM_007508	Atp6v1a	ATPase, H+ transporting, lysosomal V1 subunit A	9531	25496	53.6532	125.513	157.796	341.344
11966	NM_007509	Atp6v1b2	ATPase, H+ transporting, lysosomal V1 subunit B2	5973	8297	48.4031	58.7999	142.356	159.912
11972	NM_013477	Atp6v0d1	ATPase, H+ transporting, lysosomal V0 subunit D1	4286	1622	58.8703	19.483	173.14	52.9857
11973	NM_007510	Atp6v1e1	ATPase, H+ transporting, lysosomal V1 subunit E1	2871	2314	52.9542	37.3218	155.741	101.5
11974	NM_025272	Atp6v0e	ATPase, H+ transporting, lysosomal V0 subunit E	3317	6638	92.5397	161.985	272.163	440.534
11975	NM_001243049,NM_001243050,NM_001243051,NM_016920	Atp6v0a1	ATPase, H+ transporting, lysosomal V0 subunit A1	3350	1459	18.6129	7.09319	54.7413	19.2906
11977	NM_001109757,NM_009726	Atp7a	ATPase, Cu++ transporting, alpha polypeptide	4820	5982	13.0605	14.1745	38.4114	38.5487
11979	NM_007511	Atp7b	ATPase, Cu++ transporting, beta polypeptide	23	10	0.105465	0.038051	0.310176	0.103484
11980	NM_001038999,NM_001284345,NM_009727	Atp8a1	ATPase, aminophospholipid transporter (APLT), class I, type 8A, member 1	88	166	0.234319	0.394205	0.689141	1.07208
11981	NM_001289445,NM_001289446,NM_015731	Atp9a	ATPase, class II, type 9A	3120	3359	18.9218	18.1444	55.6499	49.3453
11982	NM_009728	Atp10a	ATPase, class V, type 10A	2658	730	10.795	2.59281	31.7485	7.05138
11983	NM_007512	Atpif1	ATPase inhibitory factor 1	1862	2752	27.7274	35.8454	81.5475	97.485
11984	NM_009729	Atp6v0c	ATPase, H+ transporting, lysosomal V0 subunit C	3243	6228	62.5777	105.099	184.044	285.827
11987	NM_001301424,NM_007513	Slc7a1	solute carrier family 7 (cationic amino acid transporter, y+ system), member 1	7860	8124	24.3194	21.9826	71.5245	59.7837
11988	NM_001044740,NM_007514	Slc7a2	solute carrier family 7 (cationic amino acid transporter, y+ system), member 2	4677	5397	13.4572	13.5782	39.5782	36.9271
11989	NM_001301840,NM_007515	Slc7a3	solute carrier family 7 (cationic amino acid transporter, y+ system), member 3	96	28	0.927319	0.219645	2.72729	0.597345
11990	NM_009730	Atrn	attractin	4698	3926	11.9418	8.727	35.1212	23.7339
11991	NM_001077265,NM_001077266,NM_001077267,NM_007516	Hnrnpd	heterogeneous nuclear ribonucleoprotein D	4339	3196	14.3222	9.22895	42.1223	25.099
11992	NM_016709	Auh	AU RNA binding protein/enoyl-coenzyme A hydratase	370	1060	6.10975	15.3039	17.9691	41.6203
11993	NM_001301649,NM_007517,NR_125891	Aup1	ancient ubiquitous protein 1	2607	4556	34.9106	53.8248	102.674	146.382
11994	NM_001142735,NM_001142736,NM_001142737,NM_001142738,NM_001142739,NM_001142740,NM_001142741,NM_001142742,NM_001142743,NM_001142746,NM_001142747,NM_001142748,NM_001142760,NM_023115	Pcdh15	protocadherin 15	0	0	0	0	0	0
11997	NM_009731	Akr1b7	aldo-keto reductase family 1, member B7	0	0	0	0	0	0
11998	NM_009732	Avp	arginine vasopressin	0	0	0	0	0	0
12000	NM_001276298,NM_001276299,NM_019404	Avpr2	arginine vasopressin receptor 2	0	0	0	0	0	0
12005	NM_001159598,NM_009733	Axin1	axin 1	1888	1949	11.3062	10.2326	33.2519	27.8284
12006	NM_015732	Axin2	axin 2	13	39	0.063689	0.176077	0.187311	0.478858
12007	NM_013478	Azgp1	alpha-2-glycoprotein 1, zinc	0	0	0	0	0	0
12009	NM_009734	Cep131	centrosomal protein 131	301	651	1.86531	3.53311	5.48596	9.60861
12010	NM_009735	B2m	beta-2 microglobulin	15469	40932	400.475	926.747	1177.81	2520.37
12012	NM_007519	Baat	bile acid-Coenzyme A: amino acid N-acyltransferase	0	0	0	0	0	0
12013	NM_007520	Bach1	BTB and CNC homology 1, basic leucine zipper transcription factor 1	2921	4433	11.073	14.6976	32.5661	39.9715
12014	NM_001109661	Bach2	BTB and CNC homology, basic leucine zipper transcription factor 2	107	112	0.277638	0.254617	0.816545	0.692455
12015	NM_001285453,NM_007522	Bad	BCL2-associated agonist of cell death	1051	1188	20.561	20.4064	60.4709	55.4969
12017	NM_001171739,NM_009736	Bag1	BCL2-associated athanogene 1	4259	4185	70.1097	60.2535	206.196	163.865
12018	NM_007523	Bak1	BCL2-antagonist/killer 1	4223	3312	46.8541	32.1317	137.8	87.3851
12020	NM_007524	Nkx3-2	NK3 homeobox 2	0	0	0	0	0	0
12021	NM_007525	Bard1	BRCA1 associated RING domain 1	336	93	1.36641	0.328438	4.01867	0.893216
12022	NM_007526	Barx1	BarH-like homeobox 1	4	5	0.056722	0.057094	0.166823	0.155272
12023	NM_013800	Barx2	BarH-like homeobox 2	0	0	0	0	0	0
12028	NM_007527	Bax	BCL2-associated X protein	4522	8037	115.574	179.659	339.908	488.598
12029	NM_007528	Bcl6b	B cell CLL/lymphoma 6, member B	68	88	0.440008	0.496342	1.29408	1.34985
12032	NM_001109758,NM_007529	Bcan	brevican	0	2	0	0.011863	0	0.032262
12033	NM_001164090,NM_007530	Bcap29	B cell receptor associated protein 29	657	933	8.01931	9.94391	23.5851	27.0434
12034	NM_007531	Phb2	prohibitin 2	4068	1683	66.4402	24.0322	195.403	65.3578
12035	NM_001024468,NM_007532	Bcat1	branched chain aminotransferase 1, cytosolic	5098	714	14.4202	1.76368	42.4105	4.79648
12036	NM_001243052,NM_001243053,NM_009737	Bcat2	branched chain aminotransferase 2, mitochondrial	1050	1198	13.1562	13.132	38.693	35.7138
12038	NM_009738	Bche	butyrylcholinesterase	34	86	0.118843	0.266623	0.349524	0.725105
12039	NM_007533	Bckdha	branched chain ketoacid dehydrogenase E1, alpha polypeptide	1032	2139	12.9188	23.4363	37.9947	63.7372
12040	NM_001305935,NM_199195	Bckdhb	branched chain ketoacid dehydrogenase E1, beta polypeptide	214	99	3.17672	1.28709	9.34288	3.50036
12041	NM_009739	Bckdk	branched chain ketoacid dehydrogenase kinase	2453	2656	19.0664	18.0572	56.0752	49.1083
12042	NM_009740	Bcl10	B cell leukemia/lymphoma 10	1945	2327	22.0694	23.0946	64.9071	62.8079
12043	NM_009741,NM_177410	Bcl2	B cell leukemia/lymphoma 2	1171	2117	3.72649	5.84577	10.9598	15.8981
12044	NM_009742	Bcl2a1a	B cell leukemia/lymphoma 2 related protein A1a	0	8	0	0.183096	0	0.497947
12045	NM_007534	Bcl2a1b	B cell leukemia/lymphoma 2 related protein A1b	12	23	0.345743	0.570156	1.01685	1.55059
12046	NM_007535	Bcl2a1c	B cell leukemia/lymphoma 2 related protein A1c	0	0	0	0	0	0
12047	NM_007536	Bcl2a1d	B cell leukemia/lymphoma 2 related protein A1d	0	3	0	0.060045	0	0.163299
12048	NM_001289716,NM_001289717,NM_001289739,NM_009743	Bcl2l1	BCL2-like 1	5454	14800	47.1668	111.317	138.72	302.737
12049	NM_013479	Bcl2l10	Bcl2-like 10	0	3	0	0.033362	0	0.09073
12050	NM_007537	Bcl2l2	BCL2-like 2	1430	1956	9.17202	10.9758	26.9753	29.8497
12051	NM_033601	Bcl3	B cell leukemia/lymphoma 3	925	402	11.1884	4.25184	32.9056	11.5633
12053	NM_001348026,NM_009744	Bcl6	B cell leukemia/lymphoma 6	823	994	5.13485	5.42673	15.1018	14.7585
12054	NM_009745	Bcl7b	B cell CLL/lymphoma 7B	929	1529	12.3797	17.8254	36.4093	48.4777
12055	NM_001347652,NM_009746	Bcl7c	B cell CLL/lymphoma 7C	1095	1397	14.247	11.8941	41.9011	32.3471
12057	NM_007538	Opn1sw	opsin 1 (cone pigments), short-wave-sensitive (color blindness, tritan)	6	0	0.055304	0	0.162653	0
12061	NM_007539	Bdkrb1	bradykinin receptor, beta 1	25	11	0.38416	0.145912	1.12983	0.396822
12062	NM_009747	Bdkrb2	bradykinin receptor, beta 2	0	0	0	0	0	0
12064	NM_001048139,NM_001048141,NM_001048142,NM_001285416,NM_001285417,NM_001285418,NM_001285419,NM_001285420,NM_001285421,NM_001285422,NM_001316310,NM_007540	Bdnf	brain derived neurotrophic factor	1537	1671	8.49688	8.07462	24.9897	21.9597
12068	NM_009748	Bet1	Bet1 golgi vesicular membrane trafficking protein	1029	1451	15.579	19.2244	45.8186	52.2826
12069	NM_009749	Bex2	brain expressed X-linked 2	0	0	0	0	0	0
12070	NM_001110233,NM_001110234,NM_009750	Ngfrap1	nerve growth factor receptor (TNFRSF16) associated protein 1	1993	2013	47.7126	42.1944	140.325	114.751
12075	NM_001291061,NM_009751	Bfsp1	beaded filament structural protein 1, in lens-CP94	22	14	0.197946	0.108724	0.582168	0.295684
12091	NM_009752,NR_108101,NR_108102	Glb1	galactosidase, beta 1	4547	5416	42.2456	43.942	124.246	119.504
12095	NM_001305448,NM_001305449,NM_001305450,NM_031368	Bglap3	bone gamma-carboxyglutamate protein 3	0	2	0	0.046821	0	0.127334
12096	NM_007541	Bglap	bone gamma carboxyglutamate protein	0	0	0	0	0	0
12097	NM_001032298	Bglap2	bone gamma-carboxyglutamate protein 2	0	0	0	0	0	0
12111	NM_007542	Bgn	biglycan	262006	348513	2402.05	2794.18	7064.54	7599.01
12116	NM_016668	Bhmt	betaine-homocysteine methyltransferase	0	0	0	0	0	0
12121	NM_001112796,NM_009753	Bicd1	bicaudal D homolog 1 (Drosophila)	614	550	1.41359	1.10873	4.15743	3.01529
12122	NM_007544	Bid	BH3 interacting domain death agonist	808	1594	9.48935	16.3704	27.9086	44.5207
12123	NM_007545	Hrk	harakiri, BCL2 interacting protein (contains only BH3 domain)	0	0	0	0	0	0
12124	NM_007546	Bik	BCL2-interacting killer	6	11	0.121049	0.214571	0.356009	0.583545
12125	NM_001284410,NM_001291016,NM_009754,NM_207680,NM_207681	Bcl2l11	BCL2-like 11 (apoptosis facilitator)	622	425	2.83095	1.72147	8.32596	4.6817
12140	NM_021272	Fabp7	fatty acid binding protein 7, brain	29	7	0.842526	0.178204	2.47791	0.484641
12142	NM_007548	Prdm1	PR domain containing 1, with ZNF domain	3	14	0.008536	0.052214	0.025104	0.142001
12143	NM_007549	Blk	B lymphoid kinase	0	0	0	0	0	0
12144	NM_001042527,NM_007550	Blm	Bloom syndrome, RecQ helicase-like	574	332	2.77027	1.40073	8.14749	3.80941
12145	NM_007551	Cxcr5	chemokine (C-X-C motif) receptor 5	0	0	0	0	0	0
12151	NM_007552	Bmi1	Bmi1 polycomb ring finger oncogene	2292	2626	14.1643	14.19	41.658	38.591
12153	NM_009755,NR_033241	Bmp1	bone morphogenetic protein 1	22103	21548	126.448	106.542	371.888	289.749
12154	NM_009756	Bmp10	bone morphogenetic protein 10	0	0	0	0	0	0
12155	NM_009757	Bmp15	bone morphogenetic protein 15	0	3	0	0.012469	0	0.03391
12156	NM_007553	Bmp2	bone morphogenetic protein 2	23	51	0.142782	0.273298	0.419929	0.743259
12159	NM_001316360,NM_007554	Bmp4	bone morphogenetic protein 4	704	985	7.58723	9.29139	22.3144	25.2688
12160	NM_007555	Bmp5	bone morphogenetic protein 5	12	22	0.065344	0.110317	0.19218	0.300017
12161	NM_007556	Bmp6	bone morphogenetic protein 6	2977	3971	22.0723	25.7444	64.9156	70.0143
12162	NM_007557	Bmp7	bone morphogenetic protein 7	0	0	0	0	0	0
12163	NM_001256019,NM_007558	Bmp8a	bone morphogenetic protein 8a	10	15	0.086876	0.111134	0.255507	0.302239
12164	NM_007559	Bmp8b	bone morphogenetic protein 8b	2	0	0.014255	0	0.041924	0
12165	NM_019506	Gdf2	growth differentiation factor 2	0	5	0	0.026006	0	0.070725
12166	NM_009758	Bmpr1a	bone morphogenetic protein receptor, type 1A	8462	9118	34.295	32.3134	100.863	87.8793
12167	NM_001277216,NM_001277217,NM_001277218,NM_001277220,NM_007560	Bmpr1b	bone morphogenetic protein receptor, type 1B	55	46	0.227465	0.16386	0.668983	0.445633
12168	NM_007561	Bmpr2	bone morphogenetic protein receptor, type II (serine/threonine kinase)	8122	6417	16.2729	11.2422	47.8592	30.5741
12169	NM_009759	Bmx	BMX non-receptor tyrosine kinase	459	2991	3.38766	19.3352	9.96326	52.5837
12173	NM_007562	Bnc1	basonuclin 1	52	22	0.243665	0.091034	0.716629	0.247575
12175	NM_001008238,NM_016787	Bnip2	BCL2/adenovirus E1B interacting protein 2	6190	9324	23.7749	31.3529	69.9231	85.267
12176	NM_009760	Bnip3	BCL2/adenovirus E1B interacting protein 3	1372	3054	17.3487	33.7769	51.0233	91.8593
12177	NM_009761	Bnip3l	BCL2/adenovirus E1B interacting protein 3-like	3711	8577	25.4636	51.4686	74.8896	139.974
12180	NM_001160127,NM_009762	Smyd1	SET and MYND domain containing 1	16	48	0.102216	0.27217	0.30062	0.740191
12181	NM_013481	Bop1	block of proliferation 1	2139	3082	19.1834	24.176	56.4192	65.7488
12182	NM_009763	Bst1	bone marrow stromal cell antigen 1	9	139	0.078052	1.15305	0.229555	3.13581
12183	NM_007563	Bpgm	2,3-bisphosphoglycerate mutase	565	1201	6.06239	11.2774	17.8298	30.6699
12189	NM_009764	Brca1	breast cancer 1, early onset	851	221	2.84064	0.645527	8.35446	1.75557
12190	NM_001081001,NM_009765	Brca2	breast cancer 2, early onset	708	496	1.42184	0.86378	4.1817	2.34913
12192	NM_007564	Zfp36l1	zinc finger protein 36, C3H type-like 1	10760	19402	80.0992	126.305	235.575	343.497
12193	NM_001001806	Zfp36l2	zinc finger protein 36, C3H type-like 2	4136	6557	26.0023	36.0489	76.4739	98.0384
12209	NM_009766	Brs3	bombesin-like receptor 3	0	0	0	0	0	0
12211	NM_007566	Birc6	baculoviral IAP repeat-containing 6	9432	11689	13.2874	14.3998	39.0789	39.1615
12212	NM_009767	Chic1	cysteine-rich hydrophobic domain 1	306	338	0.915885	0.88638	2.69366	2.41059
12215	NM_001077184,NM_009768	Bsg	basigin	19970	38733	315.116	534.946	926.77	1454.84
12217	NM_007567	Bsn	bassoon	0	0	0	0	0	0
12223	NM_007568	Btc	betacellulin, epidermal growth factor family member	39	29	0.299932	0.190533	0.882114	0.518172
12224	NM_009769	Klf5	Kruppel-like factor 5	22	18	0.282926	0.199363	0.832097	0.542187
12226	NM_007569	Btg1	B cell translocation gene 1, anti-proliferative	1951	4145	8.65401	16.0752	25.4518	43.7179
12227	NM_007570	Btg2	B cell translocation gene 2, anti-proliferative	2037	4395	14.6716	27.6899	43.1497	75.3053
12228	NM_001297747_chr16,NM_001297747_chr17,NM_009770	Btg3	B cell translocation gene 3	1395	2073	22.9568	30.2415	67.5168	82.2444
12229	NM_013482	Btk	Bruton agammaglobulinemia tyrosine kinase	7	0	0.05544	0	0.163053	0
12231	NM_013483	Btn1a1	butyrophilin, subfamily 1, member A1	0	0	0	0	0	0
12234	NM_001037758,NM_001286465,NM_001286466,NM_009771	Btrc	beta-transducin repeat containing protein	786	1400	2.7769	4.32827	8.16697	11.7711
12235	NM_001113179,NM_009772	Bub1	BUB1, mitotic checkpoint serine/threonine kinase	1532	479	7.84554	2.14006	23.0741	5.8201
12236	NM_009773	Bub1b	BUB1B, mitotic checkpoint serine/threonine kinase	3070	585	18.5828	3.09288	54.6528	8.41138
12237	NM_001317350,NM_009774	Bub3	BUB3 mitotic checkpoint protein	3624	4811	38.885	45.1588	114.363	122.813
12238	NM_147778	Commd3	COMM domain containing 3	2724	3871	68.6598	85.3544	201.932	232.129
12257	NM_009775	Tspo	translocator protein	2794	5648	72.5045	128.168	213.239	348.566
12258	NM_009776	Serping1	serine (or cysteine) peptidase inhibitor, clade G, member 1	10876	12906	132.744	137.746	390.405	374.613
12259	NM_007572	C1qa	complement component 1, q subcomponent, alpha polypeptide	140	368	2.86349	6.59178	8.42165	17.9269
12260	NM_009777	C1qb	complement component 1, q subcomponent, beta polypeptide	118	260	2.44792	4.74164	7.19944	12.8953
12261	NM_007573	C1qbp	complement component 1, q subcomponent binding protein	2641	4110	50.3554	68.5226	148.097	186.354
12262	NM_007574	C1qc	complement component 1, q subcomponent, C chain	143	286	3.0007	5.2645	8.82519	14.3173
12263	NM_013484	C2	complement component 2 (within H-2S)	6	108	0.049245	0.792561	0.144832	2.15544
12265	NM_001243760,NM_001243761,NM_001302618,NM_001302619,NM_007575	Ciita	class II transactivator	0	11	0	0.034659	0	0.094258
12266	NM_009778	C3	complement component 3	21281	23177	91.9857	87.6105	270.534	238.265
12267	NM_009779	C3ar1	complement component 3a receptor 1	66	106	0.336126	0.476485	0.988561	1.29584
12268	NM_009780	C4b	complement component 4B (Chido blood group)	1253	3615	5.15704	13.0198	15.1671	35.4084
12269	NM_007576	C4bp	complement component 4 binding protein	0	0	0	0	0	0
12270	NR_028304	C4bp-ps1	complement component 4 binding protein, pseudogene 1	0	0	0	0	0	0
12273	NM_001173550,NM_007577	C5ar1	complement component 5a receptor 1	67	31	0.585006	0.234896	1.72053	0.63882
12274	NM_016704	C6	complement component 6	0	0	0	0	0	0
12279	NM_013485	C9	complement component 9	0	0	0	0	0	0
12282	NM_021395	Hyou1	hypoxia up-regulated 1	11176	7707	56.0134	33.7785	164.738	91.8638
12283	NM_133781	Cab39	calcium binding protein 39	4350	6121	25.4249	31.2897	74.7757	85.0953
12286	NM_001252059,NM_001252060,NM_001252061,NM_007578	Cacna1a	calcium channel, voltage-dependent, P/Q type, alpha 1A subunit	274	267	0.765302	0.653222	2.25079	1.7765
12287	NM_001042528,NM_007579	Cacna1b	calcium channel, voltage-dependent, N type, alpha 1B subunit	31	0	0.068301	0	0.200875	0
12288	NM_001159533,NM_001159534,NM_001159535,NM_001255997,NM_001255998,NM_001255999,NM_001256000,NM_001256001,NM_001256002,NM_001290335,NM_009781	Cacna1c	calcium channel, voltage-dependent, L type, alpha 1C subunit	1685	2519	2.7371	3.61252	8.04993	9.82458
12289	NM_001083616,NM_001302637,NM_028981	Cacna1d	calcium channel, voltage-dependent, L type, alpha 1D subunit	12	12	0.027687	0.025383	0.08143	0.069032
12290	NM_009782	Cacna1e	calcium channel, voltage-dependent, R type, alpha 1E subunit	0	0	0	0	0	0
12291	NM_001112813,NM_001177888,NM_001177890,NM_009783	Cacna1g	calcium channel, voltage-dependent, T type, alpha 1G subunit	69	133	0.184447	0.312682	0.542466	0.850367
12292	NM_001081023,NM_014193	Cacna1s	calcium channel, voltage-dependent, L type, alpha 1S subunit	0	0	0	0	0	0
12293	NM_001110843,NM_001110844,NM_001110845,NM_001110846,NM_009784	Cacna2d1	calcium channel, voltage-dependent, alpha2/delta subunit 1	1232	1622	3.69244	4.24674	10.8596	11.5494
12294	NM_009785	Cacna2d3	calcium channel, voltage-dependent, alpha2/delta subunit 3	0	0	0	0	0	0
12295	NM_001159319,NM_001159320,NM_001282977,NM_001282978,NM_031173,NM_145121	Cacnb1	calcium channel, voltage-dependent, beta 1 subunit	69	140	0.614694	1.02127	1.80784	2.77743
12296	NM_001252533,NM_001309519,NM_023116	Cacnb2	calcium channel, voltage-dependent, beta 2 subunit	45	184	0.249941	0.90309	0.735088	2.45604
12297	NM_001044741,NM_001286226,NM_007581	Cacnb3	calcium channel, voltage-dependent, beta 3 subunit	3663	1819	31.1561	13.5366	91.6316	36.8141
12298	NM_001037099,NM_001285426,NM_001285427,NM_001285428,NM_146123	Cacnb4	calcium channel, voltage-dependent, beta 4 subunit	12	43	0.031034	0.102638	0.091272	0.279133
12299	NM_007582	Cacng1	calcium channel, voltage-dependent, gamma subunit 1	0	0	0	0	0	0
12300	NM_007583	Cacng2	calcium channel, voltage-dependent, gamma subunit 2	0	0	0	0	0	0
12301	NM_009786	Cacybp	calcyclin binding protein	2370	3771	24.8825	34.6318	73.1805	94.1842
12304	NM_009787	Pdia4	protein disulfide isomerase associated 4	16100	10607	144.151	83.0506	423.955	225.864
12305	NM_001198831,NM_001198833,NM_007584,NM_172962	Ddr1	discoidin domain receptor family, member 1	14201	18479	84.2588	95.8992	247.809	260.807
12306	NM_007585	Anxa2	annexin A2	34063	51055	550.704	721.832	1619.64	1963.09
12307	NM_009788	Calb1	calbindin 1	0	0	0	0	0	0
12308	NM_007586	Calb2	calbindin 2	0	0	0	0	0	0
12309	NM_009789	S100g	S100 calcium binding protein G	0	0	0	0	0	0
12310	NM_001033954,NM_001289444,NM_001305616,NM_007587	Calca	calcitonin/calcitonin-related polypeptide, alpha	0	0	0	0	0	0
12311	NM_001042725,NM_007588	Calcr	calcitonin receptor	0	0	0	0	0	0
12313	NM_001313934,NM_009790	Calm1	calmodulin 1	20889	28736	112.487	135.322	330.829	368.021
12314	NM_007589	Calm2	calmodulin 2	11094	17631	202.65	281.659	596.002	765.998
12315	NM_007590	Calm3	calmodulin 3	19229	7699	193.45	67.729	568.946	184.195
12316	NM_009791	Aspm	asp (abnormal spindle)-like, microcephaly associated (Drosophila)	1735	394	3.90455	0.774346	11.4834	2.1059
12317	NM_007591	Calr	calreticulin	72442	27129	828.208	271.23	2435.8	737.634
12319	NM_007592	Car8	carbonic anhydrase 8	100	646	0.385606	2.19159	1.13408	5.96022
12321	NM_001285412,NM_007594,NM_184053	Calu	calumenin	55201	45758	379.783	275.302	1116.96	748.71
12322	NM_001286809,NM_009792,NM_177407	Camk2a	calcium/calmodulin-dependent protein kinase II alpha	217	186	1.12401	0.849388	3.30575	2.30999
12323	NM_001174053,NM_001174054,NM_007595	Camk2b	calcium/calmodulin-dependent protein kinase II, beta	53	40	0.291297	0.190414	0.856718	0.517848
12325	NM_001039138,NM_001039139,NM_178597	Camk2g	calcium/calmodulin-dependent protein kinase II gamma	2646	1690	16.1793	9.07032	47.5841	24.6676
12326	NM_009793	Camk4	calcium/calmodulin-dependent protein kinase IV	20	32	0.034335	0.049695	0.100981	0.13515
12328	NM_007596	Caml	calcium modulating ligand	663	1190	10.6182	16.6614	31.2285	45.3123
12330	NM_001110499,NM_001110500,NM_007597	Canx	calnexin	37768	36839	195.654	166.903	575.428	453.908
12331	NM_001301067,NM_007598	Cap1	CAP, adenylate cyclase-associated protein 1 (yeast)	22813	15256	184.094	107.664	541.429	292.803
12332	NM_001042534,NM_001271395,NM_001271415,NM_007599	Capg	capping protein (actin filament), gelsolin-like	3912	5478	68.9396	84.4986	202.754	229.802
12333	NM_001110504,NM_007600	Capn1	calpain 1	2552	4835	18.3392	30.3925	53.9365	82.6552
12334	NM_009794	Capn2	calpain 2	14318	17114	99.8603	104.38	293.694	283.87
12335	NM_001109761,NM_001177799,NM_007601	Capn3	calpain 3	0	5	0	0.029404	0	0.079966
12336	NM_009795	Capns1	calpain, small subunit 1	19164	26362	275.895	331.888	811.42	902.599
12337	NM_001301250,NM_007602	Capn5	calpain 5	768	675	3.78903	2.91446	11.1437	7.92614
12338	NM_007603	Capn6	calpain 6	244	285	1.52423	1.5582	4.48282	4.23766
12339	NM_009796	Capn7	calpain 7	1801	2110	11.2319	11.5072	33.0337	31.2948
12340	NM_009797	Capza1	capping protein (actin filament) muscle Z-line, alpha 1	8264	9626	57.5971	58.6718	169.396	159.563
12343	NM_007604	Capza2	capping protein (actin filament) muscle Z-line, alpha 2	6646	10148	74.3291	99.2612	218.605	269.95
12344	NM_007605	Capza3	capping protein (actin filament) muscle Z-line, alpha 3	0	0	0	0	0	0
12345	NM_001037761,NM_001271405,NM_009798	Capzb	capping protein (actin filament) muscle Z-line, beta	14063	19006	185.963	220.058	546.925	598.468
12346	NM_001083957,NM_009799	Car1	carbonic anhydrase 1	0	0	0	0	0	0
12348	NM_009800	Car11	carbonic anhydrase 11	41	87	0.623774	1.16806	1.83455	3.17664
12349	NM_009801	Car2	carbonic anhydrase 2	0	6	0	0.062215	0	0.169198
12350	NM_007606	Car3	carbonic anhydrase 3	2	2	0.029057	0.02541	0.085457	0.069106
12351	NM_007607	Car4	carbonic anhydrase 4	0	0	0	0	0	0
12352	NM_007608	Car5a	carbonic anhydrase 5a, mitochondrial	0	0	0	0	0	0
12353	NM_009802	Car6	carbonic anhydrase 6	9	23	0.143949	0.312463	0.42336	0.849771
12354	NM_001301164,NM_001301165,NM_053070	Car7	carbonic anhydrase 7	21	32	0.233637	0.318651	0.687136	0.8666
12355	NM_001243062,NM_001243063,NM_009803	Nr1i3	nuclear receptor subfamily 1, group I, member 3	0	0	0	0	0	0
12359	NM_009804	Cat	catalase	2683	6909	23.3626	52.6099	68.7105	143.077
12361	NM_001284503,NM_001284504,NM_001284505,NM_009806	Cask	calcium/calmodulin-dependent serine protein kinase (MAGUK family)	3614	3912	9.68155	9.15596	28.4739	24.9005
12362	NM_009807	Casp1	caspase 1	13	13	0.185488	0.162846	0.545529	0.442874
12363	NM_007609	Casp4	caspase 4, apoptosis-related cysteine peptidase	353	1045	5.4197	14.0641	15.9396	38.2487
12364	NM_009808	Casp12	caspase 12	2008	1824	17.1177	13.5959	50.3441	36.9753
12365	NM_009809	Casp14	caspase 14	16	2	0.148136	0.016668	0.435676	0.045329
12366	NM_007610	Casp2	caspase 2	1002	775	6.30369	4.26527	18.5394	11.5998
12367	NM_001284409,NM_009810	Casp3	caspase 3	2946	4984	25.0743	37.1194	73.7445	100.95
12368	NM_009811	Casp6	caspase 6	619	1333	9.31412	17.543	27.3932	47.7098
12369	NM_007611	Casp7	caspase 7	488	586	4.61247	4.84618	13.5655	13.1796
12370	NM_001080126,NM_001277926,NM_009812	Casp8	caspase 8	1183	1334	10.1569	10.0189	29.8719	27.2472
12371	NM_001277932,NM_015733	Casp9	caspase 9	1200	1374	6.83921	6.84196	20.1144	18.6073
12372	NM_009813	Casq1	calsequestrin 1	45	37	0.532011	0.383343	1.56467	1.04254
12373	NM_009814	Casq2	calsequestrin 2	33	45	0.289929	0.340877	0.852693	0.927047
12374	NM_013803	Casr	calcium-sensing receptor	0	0	0	0	0	0
12380	NM_001301153,NM_001301155,NM_001301156,NM_001301157,NM_001301158,NM_001301160,NM_001301181,NM_009817	Cast	calpastatin	5200	7286	28.9232	35.5062	85.0644	96.5624
12385	NM_009818	Ctnna1	catenin (cadherin associated protein), alpha 1	15629	21929	94.4408	115.882	277.755	315.151
12386	NM_001109764,NM_009819,NM_145732	Ctnna2	catenin (cadherin associated protein), alpha 2	161	146	0.883307	0.704332	2.59785	1.91549
12387	NM_001165902,NM_007614	Ctnnb1	catenin (cadherin associated protein), beta 1	24353	46328	149.313	248.401	439.135	675.549
12388	NM_001085448,NM_001085449,NM_001085450,NM_001085453,NM_007615	Ctnnd1	catenin (cadherin associated protein), delta 1	20788	13354	88.6768	50.1611	260.802	136.418
12389	NM_001243064,NM_007616	Cav1	caveolin 1, caveolae protein	4970	4198	42.7541	31.3129	125.742	85.1583
12390	NM_001277756,NM_016900	Cav2	caveolin 2	1300	3257	10.5638	23.0558	31.0687	62.7023
12391	NM_007617	Cav3	caveolin 3	104	179	1.98098	2.99929	5.82615	8.15684
12393	NM_001145920,NM_001146038,NM_001271627,NM_001271630,NM_001271631,NM_009820,NR_073392,NR_073425	Runx2	runt related transcription factor 2	1235	941	4.49275	3.13938	13.2134	8.53782
12394	NM_001111021,NM_001111022,NM_001111023,NM_009821	Runx1	runt related transcription factor 1	4337	1907	13.6906	5.25569	40.2646	14.2933
12395	NM_001111026,NM_001111027,NM_009822	Runx1t1	runt-related transcription factor 1; translocated to, 1 (cyclin D-related)	542	602	1.641	1.60257	4.82625	4.35832
12396	NM_001285446,NM_009823,NM_172860	Cbfa2t2	core-binding factor, runt domain, alpha subunit 2, translocated to, 2 (human)	1643	1910	6.00285	6.0983	17.6546	16.5849
12398	NM_001109873,NM_009824,NM_177289	Cbfa2t3	core-binding factor, runt domain, alpha subunit 2, translocated to, 3 (human)	0	20	0	0.05021	0	0.136551
12399	NM_019732	Runx3	runt related transcription factor 3	10	3	0.056356	0.012852	0.165744	0.034953
12400	NM_001161456,NM_001161457,NM_001161458,NM_022309	Cbfb	core binding factor beta	4737	3891	36.3	26.0717	106.76	70.9044
12401	NM_007618	Serpina6	serine (or cysteine) peptidase inhibitor, clade A, member 6	0	0	0	0	0	0
12402	NM_007619	Cbl	Casitas B-lineage lymphoma	1993	1180	8.70574	4.5063	25.604	12.2553
12404	NM_019626	Cbln1	cerebellin 1 precursor protein	0	0	0	0	0	0
12405	NM_001302356,NM_172633	Cbln2	cerebellin 2 precursor protein	0	0	0	0	0	0
12406	NM_001111043,NM_001111044,NM_001285776,NM_009825	Serpinh1	serine (or cysteine) peptidase inhibitor, clade H, member 1	156986	102856	1556.73	888.767	4578.4	2417.08
12408	NM_007620	Cbr1	carbonyl reductase 1	737	2216	15.1266	39.8192	44.4881	108.292
12409	NM_007621	Cbr2	carbonyl reductase 2	17	0	0.35953	0	1.05739	0
12411	NM_001271353,NM_144855,NM_178224	Cbs	cystathionine beta-synthase	86	44	0.762412	0.337649	2.24229	0.918268
12412	NM_007622	Cbx1	chromobox 1	947	1053	16.4989	16.0486	48.5239	43.6457
12416	NM_007623	Cbx2	chromobox 2	438	585	2.59164	3.02638	7.62211	8.23051
12417	NM_007624	Cbx3	chromobox 3	3623	4401	44.6305	47.4143	131.26	128.947
12418	NM_007625	Cbx4	chromobox 4	1152	1799	4.92345	6.72311	14.4801	18.2841
12419	NM_001076789,NM_001110216,NM_007626	Cbx5	chromobox 5	10884	3393	27.4159	7.47992	80.6314	20.3423
12421	NM_009826	Rb1cc1	RB1-inducible coiled-coil 1	2608	3476	8.21915	9.58103	24.1729	26.0565
12424	NM_001284508,NM_031161	Cck	cholecystokinin	0	15	0	0.417523	0	1.13549
12425	NM_001347354,NM_009827	Cckar	cholecystokinin A receptor	0	0	0	0	0	0
12426	NM_007627	Cckbr	cholecystokinin B receptor	0	0	0	0	0	0
12427	NM_001305221,NM_007628	Ccna1	cyclin A1	0	0	0	0	0	0
12428	NM_009828	Ccna2	cyclin A2	4632	1162	36.6025	8.02611	107.65	21.8277
12442	NM_007630	Ccnb2	cyclin B2	2053	659	29.5804	8.30414	86.9971	22.5839
12443	NM_007631	Ccnd1	cyclin D1	3568	3926	20.8742	20.0881	61.3919	54.6315
12444	NM_009829	Ccnd2	cyclin D2	34162	19154	131.495	64.4736	386.733	175.342
12445	NM_001081635,NM_001081636,NM_007632	Ccnd3	cyclin D3	7569	6283	84.9326	61.6186	249.791	167.577
12447	NM_007633	Ccne1	cyclin E1	683	239	7.75406	2.36849	22.805	6.44133
12448	NM_001037134,NM_001282943,NM_009830	Ccne2	cyclin E2	483	164	3.53908	1.04712	10.4086	2.84774
12449	NM_007634	Ccnf	cyclin F	1511	761	10.8274	4.76518	31.8438	12.9593
12450	NM_009831	Ccng1	cyclin G1	26989	46490	171.927	258.993	505.646	704.354
12452	NM_007635	Ccng2	cyclin G2	1720	2834	15.313	22.0688	45.0363	60.0182
12453	NM_017367	Ccni	cyclin I	9462	6308	74.9541	43.6957	220.443	118.834
12454	NM_009832	Ccnk	cyclin K	1700	2023	14.3441	14.9262	42.1865	40.5933
12455	NM_009833	Ccnt1	cyclin T1	745	1029	7.60398	9.18459	22.3636	24.9783
12457	NM_009834	Noct	nocturnin	259	114	1.87254	0.719218	5.50721	1.95598
12458	NM_001190333,NM_001190334,NM_001190335,NM_001190336,NM_001190337,NM_001190338,NM_009835	Ccr6	chemokine (C-C motif) receptor 6	0	0	0	0	0	0
12460	NM_016892	Ccs	copper chaperone for superoxide dismutase	581	602	12.2073	11.0597	35.9022	30.0778
12461	NM_007636	Cct2	chaperonin containing Tcp1, subunit 2 (beta)	12395	17187	140.334	170.17	412.729	462.793
12462	NM_009836	Cct3	chaperonin containing Tcp1, subunit 3 (gamma)	8210	14492	93.1865	143.852	274.066	391.218
12464	NM_009837	Cct4	chaperonin containing Tcp1, subunit 4 (delta)	8273	10643	93.4715	105.161	274.904	285.996
12465	NM_001348035,NM_007637	Cct5	chaperonin containing Tcp1, subunit 5 (epsilon)	10371	14187	121.56	145.428	357.513	395.505
12466	NM_009838	Cct6a	chaperonin containing Tcp1, subunit 6a (zeta)	8455	10723	86.5101	95.9437	254.43	260.928
12467	NM_001291242,NM_009839	Cct6b	chaperonin containing Tcp1, subunit 6b (zeta)	16	15	0.179061	0.154035	0.526629	0.418913
12468	NM_007638	Cct7	chaperonin containing Tcp1, subunit 7 (eta)	8328	9704	75.4399	76.8743	221.872	209.067
12469	NM_009840	Cct8	chaperonin containing Tcp1, subunit 8 (theta)	9444	15745	87.7351	127.916	258.033	347.878
12475	NM_009841	Cd14	CD14 antigen	59	68	0.779257	0.784293	2.29183	2.13296
12476	NM_001111049,NM_001111050,NM_009842	Cd151	CD151 antigen	15391	32455	184.947	342.615	543.939	931.772
12477	NM_001281976,NM_009843	Ctla4	cytotoxic T-lymphocyte-associated protein 4	0	0	0	0	0	0
12478	NM_009844	Cd19	CD19 antigen	0	0	0	0	0	0
12479	NM_007639	Cd1d1	CD1d1 antigen	200	647	2.40812	6.81869	7.08239	18.544
12480	NM_001289449,NM_007640,NR_038188	Cd1d2	CD1d2 antigen	3	4	0.036244	0.047157	0.106596	0.128248
12481	NM_013486	Cd2	CD2 antigen	0	0	0	0	0	0
12482	NM_007641	Ms4a1	membrane-spanning 4-domains, subfamily A, member 1	2	0	0.021491	0	0.063207	0
12483	NM_001043317,NM_009845,NR_102722,NR_102723	Cd22	CD22 antigen	0	0	0	0	0	0
12484	NM_009846	Cd24a	CD24a antigen	520	211	6.36058	2.25246	18.7067	6.12577
12487	NM_007642	Cd28	CD28 antigen	59	146	0.298552	0.654273	0.878054	1.77935
12488	NM_009847	Cd2ap	CD2-associated protein	3885	6128	15.9839	22.0458	47.0094	59.9555
12489	NM_001111058,NM_021293	Cd33	CD33 antigen	0	16	0	0.122565	0	0.333327
12490	NM_001111059,NM_133654	Cd34	CD34 antigen	482	451	4.20824	3.48007	12.3766	9.46436
12491	NM_001159555,NM_001159556,NM_001159557,NM_001159558,NM_007643	Cd36	CD36 antigen	31	111	0.172428	0.606149	0.507119	1.64848
12492	NM_007644	Scarb2	scavenger receptor class B, member 2	30996	28145	145.845	115.81	428.936	314.957
12493	NM_001290802,NM_001290804,NM_007645	Cd37	CD37 antigen	0	27	0	0.41323	0	1.12382
12494	NM_007646	Cd38	CD38 antigen	1043	879	7.68363	5.66486	22.5979	15.4061
12495	NM_001304721,NM_009848	Entpd1	ectonucleoside triphosphate diphosphohydrolase 1	31	51	0.160435	0.231526	0.471846	0.629657
12496	NM_009849	Entpd2	ectonucleoside triphosphate diphosphohydrolase 2	447	260	5.11539	2.60635	15.0446	7.08822
12497	NM_172117	Entpd6	ectonucleoside triphosphate diphosphohydrolase 6	969	1176	8.60744	9.13455	25.3149	24.8422
12499	NM_001026214,NM_001286049,NM_001286058,NM_007647	Entpd5	ectonucleoside triphosphate diphosphohydrolase 5	968	1720	4.3372	6.761	12.7559	18.3872
12500	NM_013487	Cd3d	CD3 antigen, delta polypeptide	0	0	0	0	0	0
12501	NM_007648	Cd3e	CD3 antigen, epsilon polypeptide	0	0	0	0	0	0
12502	NM_009850	Cd3g	CD3 antigen, gamma polypeptide	0	0	0	0	0	0
12503	NM_001113391,NM_001113392,NM_001113393,NM_031162,NR_103716	Cd247	CD247 antigen	2	0	0.026351	0	0.077499	0
12504	NM_013488	Cd4	CD4 antigen	0	0	0	0	0	0
12505	NM_001039150,NM_001039151,NM_001177785,NM_001177786,NM_001177787,NM_009851	Cd44	CD44 antigen	6815	6932	34.2092	30.5012	100.611	82.9509
12506	NM_007649	Cd48	CD48 antigen	9	9	0.166592	0.141475	0.489954	0.384755
12507	NM_007650	Cd5	CD5 antigen	0	0	0	0	0	0
12508	NM_007651	Cd53	CD53 antigen	83	471	0.6515	3.26156	1.91609	8.8701
12509	NM_001111060,NM_007652	Cd59a	CD59a antigen	244	513	3.09811	5.63124	9.11168	15.3147
12511	NM_001037801,NM_009852	Cd6	CD6 antigen	0	0	0	0	0	0
12512	NM_001042580,NM_001282966,NM_007653	Cd63	CD63 antigen	23671	51792	584.149	1118.14	1718.01	3040.89
12514	NM_001291058,NR_110993	Cd68	CD68 antigen	112	231	1.98034	3.59552	5.82427	9.77834
12515	NM_001033122	Cd69	CD69 antigen	0	0	0	0	0	0
12516	NM_009854	Cd7	CD7 antigen	0	0	0	0	0	0
12517	NM_001110320,NM_001110321,NM_001110322,NM_007654	Cd72	CD72 antigen	10	23	0.14585	0.285765	0.428952	0.777164
12518	NM_007655	Cd79a	CD79A antigen (immunoglobulin-associated alpha)	0	16	0	0.227995	0	0.620052
12519	NM_009855	Cd80	CD80 antigen	257	625	3.35318	7.13079	9.86185	19.3928
12520	NM_133655	Cd81	CD81 antigen	18132	27912	265.331	357.193	780.349	971.42
12521	NM_001136055,NM_001271430,NM_001271431,NM_001271432,NM_001271461,NM_001271462,NM_007656	Cd82	CD82 antigen	1285	1727	15.6096	18.4751	45.9084	50.2446
12522	NM_001289915,NM_009856	Cd83	CD83 antigen	11	17	0.10397	0.152362	0.30578	0.414362
12523	NM_001252472,NM_001289470,NM_013489	Cd84	CD84 antigen	27	48	0.17631	0.281246	0.518534	0.764875
12524	NM_019388	Cd86	CD86 antigen	3	0	0.017498	0	0.051463	0
12525	NM_001081110,NM_009857	Cd8a	CD8 antigen, alpha chain	0	0	0	0	0	0
12526	NM_009858	Cd8b1	CD8 antigen, beta chain 1	0	0	0	0	0	0
12527	NM_007657	Cd9	CD9 antigen	4132	8276	76.9941	134.865	226.443	366.778
12530	NM_007658	Cdc25a	cell division cycle 25A	1198	1674	7.33434	8.9634	21.5706	24.3768
12531	NM_001111075,NM_023117	Cdc25b	cell division cycle 25B	1027	638	7.46901	4.05482	21.9667	11.0275
12532	NM_009860	Cdc25c	cell division cycle 25C	478	160	5.45984	1.59865	16.0576	4.34767
12534	NM_007659	Cdk1	cyclin-dependent kinase 1	3552	1390	27.5877	9.43916	81.1366	25.6707
12537	NM_001347308,NM_007661	Cdk11b	cyclin-dependent kinase 11B	2463	3767	20.8862	28.0711	61.4271	76.342
12539	NM_016742	Cdc37	cell division cycle 37	6935	13270	62.7224	104.961	184.469	285.45
12540	NM_001243769,NM_009861	Cdc42	cell division cycle 42	18120	18855	187.799	170.825	552.326	464.574
12544	NM_001161623,NM_009862	Cdc45	cell division cycle 45	611	229	6.63098	2.159	19.502	5.87159
12545	NM_001271566,NM_001271567,NM_001271568,NM_009863	Cdc7	cell division cycle 7 (S. cerevisiae)	211	185	1.58166	1.21684	4.65173	3.3093
12549	NM_020260	Arhgap31	Rho GTPase activating protein 31	2948	4490	8.47817	11.2937	24.9347	30.7143
12550	NM_009864	Cdh1	cadherin 1	13	0	0.062131	0	0.18273	0
12552	NM_009866	Cdh11	cadherin 11	5728	3569	24.867	13.5511	73.135	36.8535
12554	NM_019707	Cdh13	cadherin 13	183	209	1.03557	1.03385	3.04565	2.81165
12555	NM_007662	Cdh15	cadherin 15	3	0	0.015627	0	0.04596	0
12556	NM_001252627,NM_001252628,NM_007663	Cdh16	cadherin 16	0	0	0	0	0	0
12557	NM_019753	Cdh17	cadherin 17	0	5	0	0.026334	0	0.071618
12558	NM_007664	Cdh2	cadherin 2	23518	34121	107.873	136.865	317.258	372.216
12560	NM_001037809,NM_007665	Cdh3	cadherin 3	1355	5	7.4471	0.02163	21.9023	0.058826
12561	NM_001316723,NM_009867	Cdh4	cadherin 4	0	0	0	0	0	0
12562	NM_009868	Cdh5	cadherin 5	374	683	2.08126	3.32713	6.12109	9.04844
12563	NM_007666	Cdh6	cadherin 6	6	0	0.014431	0	0.042443	0
12564	NM_001039154,NM_001285913,NM_001285914,NM_007667,NR_133570	Cdh8	cadherin 8	0	0	0	0	0	0
12565	NM_009869	Cdh9	cadherin 9	0	0	0	0	0	0
12566	NM_016756,NM_183417	Cdk2	cyclin-dependent kinase 2	1126	273	10.7187	2.29568	31.5242	6.24331
12567	NM_009870	Cdk4	cyclin-dependent kinase 4	11639	15586	192.078	224.944	564.909	611.756
12568	NM_007668	Cdk5	cyclin-dependent kinase 5	762	1056	8.21967	9.96321	24.1744	27.0958
12569	NM_009871	Cdk5r1	cyclin-dependent kinase 5, regulatory subunit 1 (p35)	36	52	0.187018	0.239476	0.550027	0.651277
12570	NM_009872	Cdk5r2	cyclin-dependent kinase 5, regulatory subunit 2 (p39)	1	30	0.008215	0.210548	0.024161	0.572606
12571	NM_009873	Cdk6	cyclin-dependent kinase 6	4965	4449	9.5704	7.49973	28.147	20.3962
12572	NM_009874	Cdk7	cyclin-dependent kinase 7	2146	3195	6.27298	8.16959	18.4491	22.2179
12575	NM_001111099,NM_007669	Cdkn1a	cyclin-dependent kinase inhibitor 1A (P21)	9302	2873	107.768	29.0952	316.951	79.127
12576	NM_009875	Cdkn1b	cyclin-dependent kinase inhibitor 1B	2158	5573	19.9267	45.0117	58.6052	122.413
12577	NM_001161624,NM_009876	Cdkn1c	cyclin-dependent kinase inhibitor 1C (P57)	117	429	1.36227	4.32066	4.00648	11.7504
12578	NM_001040654,NM_009877	Cdkn2a	cyclin-dependent kinase inhibitor 2A	342	265	8.27318	5.56253	24.3318	15.1278
12579	NM_007670	Cdkn2b	cyclin-dependent kinase inhibitor 2B (p15, inhibits CDK4)	782	844	12.4668	11.7608	36.6654	31.9847
12580	NM_001301368,NM_007671	Cdkn2c	cyclin-dependent kinase inhibitor 2C (p18, inhibits CDK4)	1715	2214	20.2031	23.5578	59.4183	64.0675
12581	NM_009878	Cdkn2d	cyclin-dependent kinase inhibitor 2D (p19, inhibits CDK4)	696	510	12.1705	7.79517	35.7939	21.1997
12583	NM_033037	Cdo1	cysteine dioxygenase 1, cytosolic	58	86	0.839222	1.08954	2.46819	2.96311
12585	NM_007672	Cdr2	cerebellar degeneration-related 2	2816	3365	24.7764	25.899	72.8686	70.4346
12587	NM_019394	Mia	melanoma inhibitory activity	0	0	0	0	0	0
12589	NM_009879	Ift81	intraflagellar transport 81	639	479	4.80796	3.15383	14.1404	8.57714
12590	NM_009880	Cdx1	caudal type homeobox 1	0	0	0	0	0	0
12591	NM_007673	Cdx2	caudal type homeobox 2	0	0	0	0	0	0
12592	NM_007674	Cdx4	caudal type homeobox 4	0	0	0	0	0	0
12593	NM_001123386,NM_009881	Cdyl	chromodomain protein, Y chromosome-like	1078	1039	6.85303	5.77997	20.1551	15.7191
12606	NM_001287514,NM_001287515,NM_001287521,NM_001287523,NM_007678	Cebpa	CCAAT/enhancer binding protein (C/EBP), alpha	143	278	1.19874	2.0432	3.52555	5.55666
12607	NM_001024806	Cebpz	CCAAT/enhancer binding protein zeta	1605	2424	8.74121	11.5484	25.7083	31.407
12608	NM_001287738,NM_001287739,NM_009883	Cebpb	CCAAT/enhancer binding protein (C/EBP), beta	1776	2421	25.9677	30.9597	76.3721	84.1977
12609	NM_007679	Cebpd	CCAAT/enhancer binding protein (C/EBP), delta	4864	7266	47.8057	62.4513	140.599	169.842
12611	NM_009884	Cebpg	CCAAT/enhancer binding protein (C/EBP), gamma	1780	2194	8.40552	9.06406	24.721	24.6505
12613	NM_009885	Cel	carboxyl ester lipase	2	3	0.02137	0.019521	0.06285	0.053088
12614	NM_009886	Celsr1	cadherin, EGF LAG seven-pass G-type receptor 1	21	52	0.041878	0.090129	0.123165	0.245115
12615	NM_001302129,NM_001302130,NM_001302131,NM_001302132,NM_007681,NR_126074	Cenpa	centromere protein A	1398	375	21.5408	5.03851	63.3524	13.7027
12616	NM_007682	Cenpb	centromere protein B	7474	10834	59.7416	75.7276	175.703	205.948
12617	NM_001345902,NM_001345903,NM_001345904,NM_007683	Cenpc1	centromere protein C1	733	964	5.01822	5.72703	14.7588	15.5752
12622	NM_009887	Cer1	cerberus 1, DAN family BMP antagonist	0	0	0	0	0	0
12623	NM_021456	Ces1g	carboxylesterase 1G	0	0	0	0	0	0
12626	NM_007684	Cetn3	centrin 3	1248	2567	27.3531	49.2186	80.4467	133.854
12627	NM_007685	Cfc1	cripto, FRL-1, cryptic family 1	0	0	0	0	0	0
12628	NM_009888	Cfh	complement component factor h	5563	9837	28.3086	43.7789	83.2569	119.061
12630	NM_001329552,NM_007686	Cfi	complement component factor i	303	324	3.23192	3.02325	9.50523	8.22199
12631	NM_007687	Cfl1	cofilin 1, non-muscle	39805	31662	746.81	519.475	2196.4	1412.76
12632	NM_007688	Cfl2	cofilin 2, muscle	6961	8930	52.6288	59.0396	154.784	160.563
12633	NM_001289704,NM_001293804,NM_001293805,NM_009805,NM_207653	Cflar	CASP8 and FADD-like apoptosis regulator	4189	11184	12.9999	30.4059	38.2332	82.6917
12638	NM_021050	Cftr	cystic fibrosis transmembrane conductance regulator	0	0	0	0	0	0
12640	NM_009889	Cga	glycoprotein hormones, alpha subunit	0	0	0	0	0	0
12642	NM_009890	Ch25h	cholesterol 25-hydroxylase	1092	523	17.938	7.51089	52.7563	20.4265
12643	NM_007689	Chad	chondroadherin	0	0	0	0	0	0
12647	NM_009891	Chat	choline acetyltransferase	0	0	0	0	0	0
12648	NM_007690	Chd1	chromodomain helicase DNA binding protein 1	3527	2622	9.89316	6.4327	29.0962	17.4943
12649	NM_007691	Chek1	checkpoint kinase 1	365	184	2.38593	1.05135	7.01713	2.85925
12651	NM_007692,NR_037153,NR_037154	Chkb	choline kinase beta	520	983	6.44296	10.8288	18.949	29.4498
12652	NM_007693	Chga	chromogranin A	0	0	0	0	0	0
12653	NM_007694	Chgb	chromogranin B	0	60	0	0.425214	0	1.15641
12654	NM_007695	Chil1	chitinase-like 1	10	39	0.119802	0.439339	0.352342	1.19482
12655	NM_009892	Chil3	chitinase-like 3	0	0	0	0	0	0
12659	NM_007696	Ovgp1	oviductal glycoprotein 1	0	28	0	0.211382	0	0.574873
12660	NM_001271496,NM_013490,NR_073190	Chka	choline kinase alpha	512	504	4.33706	3.72	12.7555	10.1169
12661	NM_007697	Chl1	cell adhesion molecule L1-like	8	0	0.021367	0	0.062841	0
12662	NM_018818	Chm	choroidermia (RAB escort protein 1)	1462	2521	6.67242	10.0619	19.6239	27.3642
12663	NM_021350	Chml	choroideremia-like	396	465	1.43745	1.4749	4.2276	4.01113
12667	NM_001278041,NM_009893	Chrd	chordin	106	102	0.701857	0.594021	2.06419	1.61549
12669	NM_001112697,NM_007698	Chrm1	cholinergic receptor, muscarinic 1, CNS	0	0	0	0	0	0
12671	NM_033269	Chrm3	cholinergic receptor, muscarinic 3, cardiac	6	3	0.039711	0.012264	0.116793	0.033353
12672	NM_007699	Chrm4	cholinergic receptor, muscarinic 4	12	10	0.092887	0.069556	0.273184	0.189164
12675	NM_001162410,NM_007700	Chuk	conserved helix-loop-helix ubiquitous kinase	2019	3043	12.8145	16.9062	37.6879	45.978
12677	NM_001301427,NM_007701	Vsx2	visual system homeobox 2	0	0	0	0	0	0
12683	NM_007702	Cidea	cell death-inducing DNA fragmentation factor, alpha subunit-like effector A	0	0	0	0	0	0
12684	NM_009894	Cideb	cell death-inducing DNA fragmentation factor, alpha subunit-like effector B	6	2	0.101544	0.02978	0.298645	0.08099
12686	NM_007703	Elovl3	elongation of very long chain fatty acids (FEN1/Elo2, SUR4/Elo3, yeast)-like 3	0	0	0	0	0	0
12695	NM_001005784,NM_001005787,NM_007704,NM_172696	Inadl	InaD-like (Drosophila)	216	142	0.750298	0.375067	2.20666	1.02003
12696	NM_007705	Cirbp	cold inducible RNA binding protein	330	215	5.82712	3.31106	17.1378	9.00472
12700	NM_001317354,NM_009895	Cish	cytokine inducible SH2-containing protein	177	355	1.30489	2.31415	3.83774	6.29355
12702	NM_007707	Socs3	suppressor of cytokine signaling 3	3165	905	25.8024	6.45253	75.886	17.5482
12703	NM_001271603,NM_009896	Socs1	suppressor of cytokine signaling 1	71	173	1.21423	2.5444	3.57109	6.91972
12704	NM_007708	Cit	citron	851	203	2.73973	0.570545	8.05767	1.55165
12705	NM_001276466,NM_001276473,NM_001276474,NM_007709	Cited1	Cbp/p300-interacting transactivator with Glu/Asp-rich carboxy-terminal domain 1	9	14	0.162323	0.242552	0.477398	0.659642
12709	NM_021273	Ckb	creatine kinase, brain	6307	19246	94.7857	252.957	278.769	687.938
12715	NM_007710	Ckm	creatine kinase, muscle	0	0	0	0	0	0
12716	NM_009897	Ckmt1	creatine kinase, mitochondrial 1, ubiquitous	0	0	0	0	0	0
12721	NM_001301374,NM_009898	Coro1a	coronin, actin binding protein 1A	31	42	0.381698	0.453271	1.12259	1.23271
12722	NM_009899,NR_130895	Clca3a1	chloride channel accessory 3A1	17014	26708	97.175	133.677	285.796	363.547
12723	NM_013491	Clcn1	chloride channel, voltage-sensitive 1	7	0	0.040079	0	0.117875	0
12724	NM_009900	Clcn2	chloride channel, voltage-sensitive 2	102	120	0.621068	0.636241	1.82659	1.73032
12725	NM_007711,NM_173873,NM_173874,NM_173876	Clcn3	chloride channel, voltage-sensitive 3	1234	2090	5.00785	7.44678	14.7283	20.2522
12727	NM_001302386,NM_001302387,NM_011334,NR_126156,NR_126157	Clcn4	chloride channel, voltage-sensitive 4	2344	4529	11.7536	21.0417	34.5679	57.2247
12728	NM_001243762,NM_016691	Clcn5	chloride channel, voltage-sensitive 5	2968	1624	16.1574	7.68545	47.5196	20.9013
12729	NM_023671	Clns1a	chloride channel, nucleotide-sensitive, 1A	1734	2443	11.3394	13.9744	33.3496	38.0046
12733	NM_001146307,NM_024412	Clcnka	chloride channel, voltage-sensitive Ka	0	0	0	0	0	0
12737	NM_016674	Cldn1	claudin 1	16	16	0.106611	0.092401	0.313547	0.251293
12738	NM_016675	Cldn2	claudin 2	0	4	0	0.023211	0	0.063125
12739	NM_009902	Cldn3	claudin 3	3	59	0.035177	0.906718	0.103456	2.4659
12740	NM_009903	Cldn4	claudin 4	2	4	0.020403	0.03388	0.060006	0.092139
12741	NM_013805	Cldn5	claudin 5	45	107	0.704398	1.4549	2.07167	3.95674
12745	NM_001329627,NM_001329680,NM_009904	Clgn	calmegin	0	8	0	0.037175	0	0.1011
12747	NM_001042634,NR_027853,NR_027854	Clk1	CDC-like kinase 1	619	603	6.82228	5.5203	20.0646	15.013
12748	NM_001163432,NM_007712	Clk2	CDC-like kinase 2	302	731	2.87966	6.11428	8.46922	16.6283
12750	NM_001304744,NM_007714	Clk4	CDC like kinase 4	353	658	4.12203	6.67466	12.1231	18.1523
12751	NM_009906	Tpp1	tripeptidyl peptidase I	7414	20102	46.3502	109.907	136.318	298.902
12752	NM_001146311,NM_001329789,NM_009907	Cln3	ceroid lipofuscinosis, neuronal 3, juvenile (Batten, Spielmeyer-Vogt disease)	215	198	1.83272	1.44768	5.39012	3.93709
12753	NM_001289826,NM_001305222,NM_007715	Clock	circadian locomotor output cycles kaput	4675	4767	10.7316	9.51056	31.562	25.8648
12757	NM_001080384,NM_001080385,NM_001080386,NM_001290470,NM_016760	Clta	clathrin, light polypeptide (Lca)	6556	10544	134.659	189.641	396.037	515.747
12759	NM_013492	Clu	clusterin	1870	1327	22.9268	14.2243	67.4288	38.6842
12763	NM_001111110,NM_001284519,NM_001284520,NM_007717	Cmah	cytidine monophospho-N-acetylneuraminic acid hydroxylase	524	294	1.20574	0.610593	3.54612	1.66057
12764	NM_009908	Cmas	cytidine monophospho-N-acetylneuraminic acid synthetase	1096	1916	13.8215	21.1384	40.6496	57.4877
12765	NM_009909	Cxcr2	chemokine (C-X-C motif) receptor 2	0	0	0	0	0	0
12766	NM_009910	Cxcr3	chemokine (C-X-C motif) receptor 3	0	0	0	0	0	0
12767	NM_009911	Cxcr4	chemokine (C-X-C motif) receptor 4	54	131	0.660669	1.40183	1.94306	3.81239
12768	NM_009912	Ccr1	chemokine (C-C motif) receptor 1	17	16	0.125702	0.103745	0.369696	0.282143
12769	NM_001166625,NM_009913	Ccr9	chemokine (C-C motif) receptor 9	0	0	0	0	0	0
12770	NM_007718	Ccr1l1	chemokine (C-C motif) receptor 1-like 1	0	0	0	0	0	0
12771	NM_009914	Ccr3	chemokine (C-C motif) receptor 3	4	4	0.020428	0.023741	0.06008	0.064566
12772	NM_009915	Ccr2	chemokine (C-C motif) receptor 2	0	2	0	0.010825	0	0.029441
12773	NM_009916	Ccr4	chemokine (C-C motif) receptor 4	0	0	0	0	0	0
12774	NM_009917	Ccr5	chemokine (C-C motif) receptor 5	6	4	0.043297	0.025176	0.127337	0.068469
12775	NM_001301713,NM_007719	Ccr7	chemokine (C-C motif) receptor 7	0	0	0	0	0	0
12776	NM_007720	Ccr8	chemokine (C-C motif) receptor 8	0	0	0	0	0	0
12777	NM_007721	Ccr10	chemokine (C-C motif) receptor 10	0	11	0	0.120532	0	0.327799
12778	NM_001271607,NM_007722	Ackr3	atypical chemokine receptor 3	109	79	1.17851	0.748667	3.46604	2.03607
12780	NM_013806	Abcc2	ATP-binding cassette, sub-family C (CFTR/MRP), member 2	0	9	0	0.031551	0	0.085805
12785	NM_001109745,NM_001109746,NM_001347325,NM_013493	Cnbp	cellular nucleic acid binding protein	7702	10266	78.8679	92.0461	231.954	250.328
12788	NM_007723	Cnga1	cyclic nucleotide gated channel alpha 1	0	0	0	0	0	0
12789	NM_007724	Cnga2	cyclic nucleotide gated channel alpha 2	0	0	0	0	0	0
12790	NM_001282010,NM_009918	Cnga3	cyclic nucleotide gated channel alpha 3	0	0	0	0	0	0
12793	NM_009919	Cnih1	cornichon family AMPA receptor auxiliary protein 1	5028	2120	75.3024	27.7693	221.468	75.5211
12794	NM_001302333,NM_009920	Cnih2	cornichon family AMPA receptor auxiliary protein 2	26	6	0.40682	0.081207	1.19648	0.220849
12795	NM_001313916,NM_013807	Plk3	polo-like kinase 3	586	886	5.46953	7.23198	16.0861	19.668
12796	NM_009921	Camp	cathelicidin antimicrobial peptide	23	9	0.837902	0.259449	2.46431	0.705594
12797	NM_009922	Cnn1	calponin 1	1071	80	11.9637	0.773711	35.1856	2.10418
12798	NM_007725	Cnn2	calponin 2	20497	9903	255.507	107.954	751.459	293.591
12799	NM_001146318,NM_009923	Cnp	2',3'-cyclic nucleotide 3' phosphodiesterase	558	702	5.29232	5.82087	15.5649	15.8304
12801	NM_007726	Cnr1	cannabinoid receptor 1 (brain)	6	9	0.022536	0.028949	0.066279	0.078728
12802	NM_001305278,NM_009924	Cnr2	cannabinoid receptor 2 (macrophage)	6	4	0.030158	0.018226	0.088697	0.049567
12803	NM_170786	Cntf	ciliary neurotrophic factor	34	31	0.622868	0.490116	1.83188	1.33292
12804	NM_001136056,NM_016673	Cntfr	ciliary neurotrophic factor receptor	112	146	1.23456	1.40834	3.63089	3.83011
12805	NM_001159647,NM_001159648,NM_007727	Cntn1	contactin 1	0	0	0	0	0	0
12807	NM_001146323,NM_001146324,NM_080634	Hps3	Hermansky-Pudlak syndrome 3	536	1087	2.98035	5.28824	8.76534	14.3818
12808	NM_001282993,NM_001282994,NM_172496	Cobl	cordon-bleu WH2 repeat	40	75	0.155853	0.254092	0.45837	0.691027
12810	NM_001198835,NM_007728	Coch	cochlin	4	0	0.031151	0	0.091615	0
12812	NM_016706	Coil	coilin	271	543	2.3073	4.03897	6.78588	10.9843
12813	NM_009925	Col10a1	collagen, type X, alpha 1	0	0	0	0	0	0
12814	NM_007729	Col11a1	collagen, type XI, alpha 1	24416	8751	70.3905	22.0632	207.022	60.003
12815	NM_001317722,NM_009926	Col11a2	collagen, type XI, alpha 2	29	145	0.095427	0.429888	0.280656	1.16912
12816	NM_001290308	Col12a1	collagen, type XII, alpha 1	34293	14836	65.0027	24.5926	191.176	66.8818
12817	NM_001304757,NM_007731	Col13a1	collagen, type XIII, alpha 1	11	68	0.073754	0.424463	0.216913	1.15436
12818	NM_181277	Col14a1	collagen, type XIV, alpha 1	27148	8226	93.5265	24.7818	275.066	67.3964
12819	NM_009928	Col15a1	collagen, type XV, alpha 1	1228	494	5.12599	1.80086	15.0758	4.8976
12821	NM_001290825,NM_007732	Col17a1	collagen, type XVII, alpha 1	12	8	0.044512	0.026338	0.130912	0.07163
12822	NM_001109991,NM_009929	Col18a1	collagen, type XVIII, alpha 1	2669	1813	11.3724	6.73952	33.4467	18.3287
12823	NM_007733	Col19a1	collagen, type XIX, alpha 1	10	17	0.019288	0.029885	0.056727	0.081276
12824	NM_001113515,NM_031163	Col2a1	collagen, type II, alpha 1	499	100	2.1558	0.377292	6.34031	1.02608
12825	NM_009930	Col3a1	collagen, type III, alpha 1	515642	309695	2058.67	1081.27	6054.63	2940.61
12826	NM_009931,NR_133670	Col4a1	collagen, type IV, alpha 1	227382	193392	763.571	567.886	2245.7	1544.42
12827	NM_009932	Col4a2	collagen, type IV, alpha 2	152631	138165	525.663	416.126	1546	1131.69
12828	NM_007734	Col4a3	collagen, type IV, alpha 3	49	208	0.125388	0.469274	0.368772	1.27623
12829	NM_007735	Col4a4	collagen, type IV, alpha 4	82	226	0.23163	0.561226	0.681234	1.52631
12830	NM_001163155,NM_007736	Col4a5	collagen, type IV, alpha 5	25136	39398	86.1715	117.993	253.434	320.894
12831	NM_015734	Col5a1	collagen, type V, alpha 1	126094	65462	333.378	151.353	980.48	411.618
12832	NM_007737	Col5a2	collagen, type V, alpha 2	179215	127125	601.822	373.327	1769.99	1015.3
12833	NM_009933	Col6a1	collagen, type VI, alpha 1	49279	38208	275.317	186.678	809.72	507.689
12834	NM_001347207,NM_146007	Col6a2	collagen, type VI, alpha 2	30085	9251	176.238	46.6522	518.325	126.875
12835	NM_001243008,NM_001243009	Col6a3	collagen, type VI, alpha 3	6097	4236	13.3026	7.83334	39.1234	21.3035
12836	NM_007738	Col7a1	collagen, type VII, alpha 1	465	797	1.12193	1.68217	3.29963	4.57483
12837	NM_007739	Col8a1	collagen, type VIII, alpha 1	84310	133358	366.507	506.974	1077.91	1378.76
12839	NM_001290691,NM_007740	Col9a1	collagen, type IX, alpha 1	75	6	0.423645	0.025675	1.24596	0.069825
12840	NM_007741	Col9a2	collagen, type IX, alpha 2	108	14	0.866384	0.09778	2.54807	0.265923
12841	NM_009936	Col9a3	collagen, type IX, alpha 3	21	47	0.162016	0.318355	0.476497	0.865796
12842	NM_007742	Col1a1	collagen, type I, alpha 1	797663	412349	2988.07	1350.82	8788.04	3673.68
12843	NM_007743	Col1a2	collagen, type I, alpha 2	539729	398679	2295.96	1483.11	6752.52	4033.46
12845	NM_016685	Comp	cartilage oligomeric matrix protein	281	158	2.56915	1.26519	7.556	3.44079
12846	NM_001111062,NM_001111063,NM_007744	Comt	catechol-O-methyltransferase	5771	3242	59.3792	29.2546	174.637	79.5604
12847	NM_009938	Copa	coatomer protein complex subunit alpha	25732	6770	123.481	28.4111	363.163	77.2664
12848	NM_001285507,NM_001285512,NM_001285513,NM_009939	Cops2	COP9 signalosome subunit 2	5739	8879	38.3345	51.8422	112.743	140.99
12850	NM_001304758,NM_009940	Coq7	demethyl-Q 7	539	1101	13.0817	23.2827	38.474	63.3194
12854	NM_007745	Cort	cortistatin	0	0	0	0	0	0
12856	NM_001017429	Cox17	cytochrome c oxidase assembly protein 17	543	962	27.631	42.8432	81.2639	116.516
12857	NM_001293559,NM_009941	Cox4i1	cytochrome c oxidase subunit IV isoform 1	8072	12041	241.351	315.165	709.823	857.121
12858	NM_007747	Cox5a	cytochrome c oxidase subunit Va	2547	3199	81.7525	89.8014	240.438	244.223
12859	NM_009942	Cox5b	cytochrome c oxidase subunit Vb	2556	3229	99.7522	110.227	293.376	299.772
12861	NM_007748	Cox6a1	cytochrome c oxidase subunit VIa polypeptide 1	4687	4116	195.329	149.989	574.471	407.909
12862	NM_009943	Cox6a2	cytochrome c oxidase subunit VIa polypeptide 2	10	7	0.329743	0.195549	0.969789	0.531814
12864	NM_053071	Cox6c	cytochrome c oxidase subunit VIc	2729	4173	120.509	161.129	354.423	438.206
12865	NM_009944	Cox7a1	cytochrome c oxidase subunit VIIa 1	7	0	0.390604	0	1.14878	0
12866	NM_009945	Cox7a2	cytochrome c oxidase subunit VIIa 2	1799	3273	52.9872	84.3246	155.838	229.328
12867	NM_007749	Cox7c	cytochrome c oxidase subunit VIIc	1958	3037	96.8532	131.361	284.849	357.249
12868	NM_007750	Cox8a	cytochrome c oxidase subunit VIIIa	3814	6905	155.421	246.09	457.101	669.265
12869	NM_007751	Cox8b	cytochrome c oxidase subunit VIIIb	0	8	0	0.41223	0	1.1211
12870	NM_001276248,NM_001276250,NM_007752	Cp	ceruloplasmin	14592	32226	80.6572	150.485	237.216	409.259
12873	NM_007753	Cpa3	carboxypeptidase A3, mast cell	0	1	0	0.01337	0	0.03636
12874	NM_007754	Cpd	carboxypeptidase D	6189	10187	15.02	21.623	44.1746	58.8058
12876	NM_013494	Cpe	carboxypeptidase E	18568	32575	190.684	292.558	560.809	795.638
12877	NM_001252525,NM_001252526,NM_007755	Cpeb1	cytoplasmic polyadenylation element binding protein 1	538	1703	3.8508	10.6682	11.3254	29.0131
12879	NM_001004455,NM_001161807,NM_138686	Cys1	cystin 1	28	276	0.32616	2.94627	0.959252	8.01264
12889	NM_007756	Cplx1	complexin 1	0	2	0	0.017725	0	0.048204
12890	NM_009946	Cplx2	complexin 2	1025	1534	4.61767	6.04368	13.5808	16.4364
12891	NM_001136057,NM_001146183,NM_009947	Cpne6	copine VI	0	0	0	0	0	0
12892	NM_007757	Cpox	coproporphyrinogen oxidase	1387	3481	9.6728	21.2346	28.4481	57.7494
12894	NM_013495	Cpt1a	carnitine palmitoyltransferase 1a, liver	3996	6266	20.6377	28.3003	60.6964	76.9652
12895	NM_009948	Cpt1b	carnitine palmitoyltransferase 1b, muscle	3	9	0.017508	0.055614	0.051491	0.151248
12896	NM_009949	Cpt2	carnitine palmitoyltransferase 2	967	1454	9.13781	12.0116	26.8747	32.6666
12902	NM_007758	Cr2	complement receptor 2	0	0	0	0	0	0
12903	NM_001284507,NM_013496	Crabp1	cellular retinoic acid binding protein I	42	48	1.16425	1.14588	3.42411	3.11632
12904	NM_007759	Crabp2	cellular retinoic acid binding protein II	13	13	0.300096	0.261367	0.882595	0.710811
12905	NM_001330138,NM_001330141,NM_001330175,NM_009950	Cradd	CASP2 and RIPK1 domain containing adaptor with death domain	294	661	3.82762	7.48964	11.2572	20.3688
12908	NM_007760	Crat	carnitine acetyltransferase	2073	1765	10.4781	7.80371	30.8167	21.2229
12909	NM_007761	Crcp	calcitonin gene-related peptide-receptor component protein	866	1178	13.0721	15.5656	38.4455	42.332
12912	NM_001037726,NM_009952,NM_133828	Creb1	cAMP responsive element binding protein 1	1906	1401	5.04674	3.2555	14.8427	8.85362
12913	NM_013497	Creb3	cAMP responsive element binding protein 3	2287	5167	32.1085	63.443	94.4326	172.539
12914	NM_001025432	Crebbp	CREB binding protein	2595	2703	7.67663	6.99241	22.5773	19.0165
12915	NM_017406	Atf6b	activating transcription factor 6 beta	3610	2391	31.2469	18.096	91.8987	49.2138
12916	NM_001110850,NM_001110851,NM_001110852,NM_001110853,NM_001110854,NM_001110855,NM_001110856,NM_001110857,NM_001110858,NM_001110859,NM_001271503,NM_001271504,NM_001271505,NM_001271506,NM_001311066,NM_001311067,NM_013498,NR_073193	Crem	cAMP responsive element modulator	342	889	3.50959	7.80966	10.3219	21.2391
12918	NM_205769	Crh	corticotropin releasing hormone	0	0	0	0	0	0
12919	NM_198408	Crhbp	corticotropin releasing hormone binding protein	0	0	0	0	0	0
12921	NM_001313928,NM_001313929,NM_007762	Crhr1	corticotropin releasing hormone receptor 1	0	0	0	0	0	0
12922	NM_001288618,NM_001288619,NM_001288620,NM_009953	Crhr2	corticotropin releasing hormone receptor 2	0	0	0	0	0	0
12925	NM_007763	Crip1	cysteine-rich protein 1 (intestinal)	713	998	35.4143	43.3423	104.155	117.873
12927	NM_001198839,NM_009954	Bcar1	breast cancer anti-estrogen resistance 1	5291	4586	37.4412	28.2721	110.116	76.8887
12928	NM_001277219,NM_001277221,NM_133656	Crk	v-crk avian sarcoma virus CT10 oncogene homolog	4068	9274	15.2167	30.3046	44.753	82.416
12929	NM_001277231,NM_007764	Crkl	v-crk avian sarcoma virus CT10 oncogene homolog-like	2523	2532	11.106	9.75819	32.6634	26.5383
12931	NM_018827	Crlf1	cytokine receptor-like factor 1	5744	2937	76.3582	34.1428	224.573	92.8544
12933	NM_001136058,NM_007765	Crmp1	collapsin response mediator protein 1	29	16	0.19746	0.096944	0.580739	0.263648
12934	NM_009955	Dpysl2	dihydropyrimidinase-like 2	3894	3943	19.5144	17.2821	57.3927	47.0003
12936	NM_007766	Pcdha4	protocadherin alpha 4	8	6	0.03303	0.021214	0.097144	0.057694
12937	NM_007767	Pcdha6	protocadherin alpha 6	0	0	0	0	0	0
12939	NM_009957	Pcdha7	protocadherin alpha 7	4	0	0.012826	0	0.037723	0
12941	NM_009959	Pcdha5	protocadherin alpha 5	7	18	0.027812	0.065358	0.081797	0.177748
12942	NM_009960	Pcdha11	protocadherin alpha 11	0	2	0	0.006803	0	0.018502
12943	NM_009961	Pcdha10	protocadherin alpha 10	17	16	0.069499	0.058427	0.204398	0.158898
12944	NM_007768	Crp	C-reactive protein, pentraxin-related	0	0	0	0	0	0
12945	NM_001347632,NM_007769	Dmbt1	deleted in malignant brain tumors 1	5	0	0.014228	0	0.041846	0
12946	NM_013499	Cr1l	complement component (3b/4b) receptor 1-like	1827	2383	24.4192	27.847	71.8181	75.7325
12950	NM_013500	Hapln1	hyaluronan and proteoglycan link protein 1	9	19	0.037549	0.070734	0.110432	0.192366
12951	NM_001113330,NM_007770	Crx	cone-rod homeobox	0	0	0	0	0	0
12952	NM_007771	Cry1	cryptochrome 1 (photolyase-like)	354	523	2.6007	3.36797	7.64878	9.1595
12953	NM_009963	Cry2	cryptochrome 2 (photolyase-like)	1104	2178	6.12885	10.5731	18.0252	28.7545
12954	NM_001278569,NM_001278570,NM_013501	Cryaa	crystallin, alpha A	0	0	0	0	0	0
12955	NM_001289782,NM_001289784,NM_001289785,NM_009964	Cryab	crystallin, alpha B	9063	16599	208.899	333.609	614.38	907.28
12957	NM_001313933,NM_009965	Cryba1	crystallin, beta A1	0	0	0	0	0	0
12958	NM_021541	Cryba2	crystallin, beta A2	0	0	0	0	0	0
12959	NM_001312884,NM_021351	Cryba4	crystallin, beta A4	0	0	0	0	0	0
12960	NM_001312893,NM_001312894,NM_001312895,NM_023695	Crybb1	crystallin, beta B1	0	0	0	0	0	0
12961	NM_007773	Crybb2	crystallin, beta B2	0	0	0	0	0	0
12962	NM_001159650,NM_021352	Crybb3	crystallin, beta B3	0	0	0	0	0	0
12964	NM_007774	Cryga	crystallin, gamma A	0	0	0	0	0	0
12965	NM_144761	Crygb	crystallin, gamma B	0	0	0	0	0	0
12966	NM_001082573,NM_007775	Crygc	crystallin, gamma C	0	0	0	0	0	0
12967	NM_007776	Crygd	crystallin, gamma D	0	0	0	0	0	0
12968	NM_007777	Cryge	crystallin, gamma E	0	0	0	0	0	0
12969	NM_027010	Crygf	crystallin, gamma F	0	0	0	0	0	0
12970	NM_009967	Crygs	crystallin, gamma S	0	0	0	0	0	0
12971	NM_016669	Crym	crystallin, mu	13	15	0.229221	0.231388	0.674148	0.629282
12972	NM_009968	Cryz	crystallin, zeta	612	768	5.41461	5.94499	15.9246	16.168
12974	NM_026444	Cs	citrate synthase	11757	13971	88.9489	92.4372	261.603	251.391
12977	NM_001113529,NM_001113530,NM_007778	Csf1	colony stimulating factor 1 (macrophage)	34725	14996	189.771	76.3709	558.124	207.698
12978	NM_001037859	Csf1r	colony stimulating factor 1 receptor	204	184	1.16503	0.920422	3.4264	2.50317
12981	NM_009969	Csf2	colony stimulating factor 2 (granulocyte-macrophage)	0	0	0	0	0	0
12982	NM_009970	Csf2ra	colony stimulating factor 2 receptor, alpha, low-affinity (granulocyte-macrophage)	222	99	2.66129	1.03461	7.82696	2.81373
12983	NM_007780	Csf2rb	colony stimulating factor 2 receptor, beta, low-affinity (granulocyte-macrophage)	9	21	0.040344	0.081941	0.118654	0.222845
12984	NM_001287389,NM_007781	Csf2rb2	colony stimulating factor 2 receptor, beta 2, low-affinity (granulocyte-macrophage)	21	20	0.094306	0.079874	0.277359	0.217224
12985	NM_009971	Csf3	colony stimulating factor 3 (granulocyte)	0	0	0	0	0	0
12986	NM_001252651,NM_007782,NR_045561	Csf3r	colony stimulating factor 3 receptor (granulocyte)	0	0	0	0	0	0
12988	NM_001304761,NM_007783	Csk	c-src tyrosine kinase	3445	6153	27.8432	43.4853	81.8882	118.262
12990	NM_001286015,NM_001286016,NM_007784	Csn1s1	casein alpha s1	0	0	0	0	0	0
12991	NM_001286020,NM_001286021,NM_001286022,NM_001286023,NM_001286024,NM_009972	Csn2	casein beta	0	0	0	0	0	0
12992	NM_001301334,NM_001301335,NM_009973	Csn1s2b	casein alpha s2-like B	0	0	0	0	0	0
12993	NM_001304765,NM_001304767,NM_001304768,NM_001304769,NM_007785	Csn1s2a	casein alpha s2-like A	0	0	0	0	0	0
12994	NM_007786	Csn3	casein kappa	0	0	0	0	0	0
12995	NM_007788	Csnk2a1	casein kinase 2, alpha 1 polypeptide	5233	4151	27.6491	19.1812	81.3173	52.1649
13000	NM_009974	Csnk2a2	casein kinase 2, alpha prime polypeptide	1310	1488	7.72567	7.67159	22.7215	20.8636
13001	NM_001303445,NM_001303446,NM_001303476,NM_009975	Csnk2b	casein kinase 2, beta polypeptide	3165	4155	72.3716	83.0868	212.848	225.962
13002	NM_001271584,NM_001271585,NM_016775,NR_073369	Dnajc5	DnaJ heat shock protein family (Hsp40) member C5	4789	6528	24.4093	29.1498	71.7888	79.2756
13003	NM_001081249,NM_001134474,NM_001134475,NM_019389,NM_172955	Vcan	versican	20085	5445	42.5007	10.9453	124.996	29.7667
13004	NM_007789	Ncan	neurocan	0	4	0	0.008374	0	0.022775
13006	NM_007790	Smc3	structural maintenance of chromosomes 3	3391	3560	15.528	14.2554	45.6686	38.7689
13007	NM_007791	Csrp1	cysteine and glycine-rich protein 1	25755	31025	323.223	340.501	950.614	926.022
13008	NM_007792	Csrp2	cysteine and glycine-rich protein 2	4221	1385	105.47	30.2616	310.191	82.299
13009	NM_001198841,NM_013808	Csrp3	cysteine and glycine-rich protein 3	0	0	0	0	0	0
13010	NM_009976	Cst3	cystatin C	19288	51802	538.255	1264.19	1583.03	3438.09
13011	NM_009977	Cst7	cystatin F (leukocystatin)	0	0	0	0	0	0
13012	NM_009978	Cst8	cystatin 8 (cystatin-related epididymal spermatogenic)	0	0	0	0	0	0
13013	NM_009979	Cst9	cystatin 9	0	0	0	0	0	0
13014	NM_007793	Cstb	cystatin B	3579	10011	132.061	323.027	388.398	878.502
13016	NM_001198859,NM_001198860,NM_001198861,NM_001310535,NM_013502	Ctbp1	C-terminal binding protein 1	5770	6262	52.1476	49.4117	153.368	134.38
13017	NM_001170744,NM_001347623,NM_009980	Ctbp2	C-terminal binding protein 2	3033	4563	22.2311	29.3488	65.3825	79.8169
13018	NM_181322	Ctcf	CCCTC-binding factor	2960	3256	17.1958	16.5402	50.5736	44.9825
13019	NM_001301282,NM_001301283,NM_007795	Ctf1	cardiotrophin 1	57	13	0.920137	0.174186	2.70616	0.473714
13024	NM_001145799,NM_007796	Ctla2a	cytotoxic T lymphocyte-associated protein 2 alpha	226	1616	3.64153	22.895	10.7099	62.2651
13025	NM_001145801,NM_007797	Ctla2b	cytotoxic T lymphocyte-associated protein 2 beta	59	523	1.31821	9.48257	3.87691	25.7887
13026	NM_001163159,NM_001163160,NM_009981	Pcyt1a	phosphate cytidylyltransferase 1, choline, alpha isoform	4182	8047	19.3644	32.6522	56.9514	88.8007
13030	NM_007798	Ctsb	cathepsin B	18600	42793	87.1096	175.27	256.193	476.662
13032	NM_001311790,NM_009982	Ctsc	cathepsin C	947	639	3.56592	1.97823	10.4875	5.37997
13033	NM_009983	Ctsd	cathepsin D	110210	66040	1252.91	656.546	3684.86	1785.54
13034	NM_007799	Ctse	cathepsin E	0	0	0	0	0	0
13035	NM_007800	Ctsg	cathepsin G	0	0	0	0	0	0
13036	NM_001312649,NM_007801	Ctsh	cathepsin H	2621	4753	35.8653	56.8861	105.481	154.707
13038	NM_007802	Ctsk	cathepsin K	1608	1491	22.5584	18.2937	66.3452	49.7514
13039	NM_009984	Ctsl	cathepsin L	20925	52020	132.464	287.984	389.582	783.199
13040	NM_001267695,NM_021281	Ctss	cathepsin S	185	511	3.01595	7.29366	8.87004	19.8358
13041	NM_009985	Ctsw	cathepsin W	0	7	0	0.092692	0	0.252084
13043	NM_001252572,NM_007803	Cttn	cortactin	17263	19598	119.346	118.943	351	323.476
13046	NM_001244891,NM_001244903,NM_017368,NM_198683	Celf1	CUGBP, Elav-like family member 1	5249	5996	17.5376	20.577	51.5788	55.9609
13047	NM_001291233,NM_001291234,NM_001291238,NM_001291239,NM_001291240,NM_009986,NM_198602	Cux1	cut-like homeobox 1	4466	5237	18.1893	18.795	53.4956	51.1148
13048	NM_001312908,NM_007804	Cux2	cut-like homeobox 2	11	0	0.044005	0	0.129421	0
13051	NM_009987	Cx3cr1	chemokine (C-X3-C motif) receptor 1	52	28	0.307025	0.144369	0.902975	0.392626
13052	NM_001025192,NM_001276263,NM_009988	Cxadr	coxsackie virus and adenovirus receptor	391	359	1.65564	1.3151	4.86931	3.57653
13056	NM_007805	Cyb561	cytochrome b-561	300	120	2.68862	0.936427	7.90735	2.5467
13057	NM_001301284,NM_007806	Cyba	cytochrome b-245, alpha polypeptide	1702	4856	50.1101	125.155	147.376	340.371
13058	NM_007807	Cybb	cytochrome b-245, beta polypeptide	41	77	0.187111	0.312439	0.550302	0.849707
13063	NM_007808	Cycs	cytochrome c, somatic	2445	3722	17.7523	23.6332	52.2103	64.2727
13067	NM_009989	Cyct	cytochrome c, testis	0	0	0	0	0	0
13070	NM_001346787,NM_019779	Cyp11a1	cytochrome P450, family 11, subfamily a, polypeptide 1	0	0	0	0	0	0
13072	NM_009991	Cyp11b2	cytochrome P450, family 11, subfamily b, polypeptide 2	0	0	0	0	0	0
13074	NM_007809	Cyp17a1	cytochrome P450, family 17, subfamily a, polypeptide 1	0	0	0	0	0	0
13075	NM_001348171,NM_001348172,NM_001348173,NM_007810	Cyp19a1	cytochrome P450, family 19, subfamily a, polypeptide 1	0	0	0	0	0	0
13076	NM_001136059,NM_009992	Cyp1a1	cytochrome P450, family 1, subfamily a, polypeptide 1	0	6	0	0.039964	0	0.108685
13077	NM_009993	Cyp1a2	cytochrome P450, family 1, subfamily a, polypeptide 2	0	0	0	0	0	0
13078	NM_009994	Cyp1b1	cytochrome P450, family 1, subfamily b, polypeptide 1	37790	38372	163.7	145.363	481.45	395.327
13079	NM_009995	Cyp21a1	cytochrome P450, family 21, subfamily a, polypeptide 1	0	4	0	0.040408	0	0.109893
13081	NM_009996	Cyp24a1	cytochrome P450, family 24, subfamily a, polypeptide 1	3	0	0.013443	0	0.039536	0
13082	NM_007811	Cyp26a1	cytochrome P450, family 26, subfamily a, polypeptide 1	10	0	0.117935	0	0.346853	0
13085	NM_133657	Cyp2a12	cytochrome P450, family 2, subfamily a, polypeptide 12	0	0	0	0	0	0
13086	NM_009997	Cyp2a4	cytochrome P450, family 2, subfamily a, polypeptide 4	0	0	0	0	0	0
13087	NM_007812	Cyp2a5	cytochrome P450, family 2, subfamily a, polypeptide 5	0	0	0	0	0	0
13088	NM_009999	Cyp2b10	cytochrome P450, family 2, subfamily b, polypeptide 10	7	6	0.070971	0.06186	0.208729	0.168233
13089	NM_007813	Cyp2b13	cytochrome P450, family 2, subfamily b, polypeptide 13	0	0	0	0	0	0
13090	NM_007814	Cyp2b19	cytochrome P450, family 2, subfamily b, polypeptide 19	0	0	0	0	0	0
13094	NM_010000	Cyp2b9	cytochrome P450, family 2, subfamily b, polypeptide 9	0	0	0	0	0	0
13095	NM_007815	Cyp2c29	cytochrome P450, family 2, subfamily c, polypeptide 29	0	0	0	0	0	0
13096	NM_010001	Cyp2c37	cytochrome P450, family 2. subfamily c, polypeptide 37	0	0	0	0	0	0
13097	NM_010002	Cyp2c38	cytochrome P450, family 2, subfamily c, polypeptide 38	0	0	0	0	0	0
13098	NM_010003	Cyp2c39	cytochrome P450, family 2, subfamily c, polypeptide 39	0	0	0	0	0	0
13099	NM_010004	Cyp2c40	cytochrome P450, family 2, subfamily c, polypeptide 40	0	0	0	0	0	0
13101	NM_010005	Cyp2d10	cytochrome P450, family 2, subfamily d, polypeptide 10	0	0	0	0	0	0
13105	NM_010006	Cyp2d9	cytochrome P450, family 2, subfamily d, polypeptide 9	8	6	0.106306	0.068734	0.312652	0.186928
13106	NM_021282	Cyp2e1	cytochrome P450, family 2, subfamily e, polypeptide 1	0	0	0	0	0	0
13107	NM_007817	Cyp2f2	cytochrome P450, family 2, subfamily f, polypeptide 2	0	0	0	0	0	0
13108	NM_013809	Cyp2g1	cytochrome P450, family 2, subfamily g, polypeptide 1	0	0	0	0	0	0
13109	NM_010007	Cyp2j5	cytochrome P450, family 2, subfamily j, polypeptide 5	0	0	0	0	0	0
13110	NM_010008	Cyp2j6	cytochrome P450, family 2, subfamily j, polypeptide 6	854	2116	5.27446	11.4313	15.5124	31.0886
13112	NM_007818	Cyp3a11	cytochrome P450, family 3, subfamily a, polypeptide 11	3	0	0.021641	0	0.063646	0
13113	NM_007819	Cyp3a13	cytochrome P450, family 3, subfamily a, polypeptide 13	0	0	0	0	0	0
13114	NM_007820	Cyp3a16	cytochrome P450, family 3, subfamily a, polypeptide 16	0	0	0	0	0	0
13115	NM_010009	Cyp27b1	cytochrome P450, family 27, subfamily b, polypeptide 1	0	7	0	0.052116	0	0.141736
13116	NM_010010	Cyp46a1	cytochrome P450, family 46, subfamily a, polypeptide 1	0	14	0	0.124866	0	0.339584
13117	NM_010011	Cyp4a10	cytochrome P450, family 4, subfamily a, polypeptide 10	0	0	0	0	0	0
13118	NM_172306	Cyp4a12b	cytochrome P450, family 4, subfamily a, polypeptide 12B	0	0	0	0	0	0
13119	NM_007822	Cyp4a14	cytochrome P450, family 4, subfamily a, polypeptide 14	0	0	0	0	0	0
13120	NM_007823	Cyp4b1	cytochrome P450, family 4, subfamily b, polypeptide 1	16	25	0.188201	0.25443	0.553507	0.691945
13121	NM_020010	Cyp51	cytochrome P450, family 51	11068	8389	56.477	37.4377	166.101	101.815
13122	NM_007824	Cyp7a1	cytochrome P450, family 7, subfamily a, polypeptide 1	0	0	0	0	0	0
13123	NM_007825	Cyp7b1	cytochrome P450, family 7, subfamily b, polypeptide 1	336	116	3.43963	1.03771	10.1161	2.82213
13124	NM_010012	Cyp8b1	cytochrome P450, family 8, subfamily b, polypeptide 1	0	0	0	0	0	0
13131	NM_010014,NM_177259,NR_104385	Dab1	disabled 1	0	5	0	0.013876	0	0.037737
13132	NM_001008702,NM_001037905,NM_001102400,NM_001310446,NM_023118	Dab2	disabled 2, mitogen-responsive phosphoprotein	2249	2579	11.14	11.2098	32.7633	30.4861
13134	NM_001038610,NM_007826	Dach1	dachshund 1 (Drosophila)	6	8	0.023536	0.02789	0.069221	0.075851
13135	NM_001113358,NM_010015	Dad1	defender against cell death 1	2792	6322	88.1234	175.912	259.175	478.408
13136	NM_010016	Cd55	CD55 molecule, decay accelerating factor for complement	1215	1830	10.646	14.0216	31.3103	38.1331
13137	NM_001317361,NM_007827	Cd55b	CD55 molecule, decay accelerating factor for complement B	34	65	0.536371	0.921507	1.57749	2.50612
13138	NM_001276481,NM_001276482,NM_001276485,NM_001276486,NM_001276492,NM_001276493,NM_010017	Dag1	dystroglycan 1	25599	19443	103.8	68.9821	305.282	187.603
13139	NM_016811	Dgka	diacylglycerol kinase, alpha	250	640	1.97	4.41405	5.79387	12.0044
13142	NM_001286396,NM_001286397,NM_010018	Dao	D-amino acid oxidase	0	0	0	0	0	0
13143	NM_010019	Dapk2	death-associated protein kinase 2	39	170	0.484266	1.86424	1.42425	5.06997
13144	NM_001190473,NM_001190474,NM_007828	Dapk3	death-associated protein kinase 3	914	1527	11.7544	17.2507	34.5702	46.9148
13162	NM_010020	Slc6a3	solute carrier family 6 (neurotransmitter transporter, dopamine), member 3	0	0	0	0	0	0
13163	NM_001199733,NM_007829	Daxx	Fas death domain-associated protein	1509	3160	12.9712	23.7598	38.1489	64.6169
13164	NM_001277863,NM_010021	Dazl	deleted in azoospermia-like	0	4	0	0.026216	0	0.071297
13166	NM_138942	Dbh	dopamine beta hydroxylase	10	5	0.091176	0.040288	0.268152	0.109568
13167	NM_001037999,NM_007830	Dbi	diazepam binding inhibitor	6619	9411	250.453	311.413	736.594	846.917
13168	NM_021294	Dbil5	diazepam binding inhibitor-like 5	0	6	0	0.190666	0	0.518534
13169	NM_001146308,NM_001146309,NM_013810	Dbnl	drebrin-like	4134	6549	38.9	53.8943	114.407	146.571
13170	NM_016974	Dbp	D site albumin promoter binding protein	702	1896	9.28274	21.9414	27.3009	59.6717
13171	NM_010022	Dbt	dihydrolipoamide branched chain transacylase E2	900	627	6.07082	3.69864	17.8546	10.0588
13172	NM_001005232	Dbx1	developing brain homeobox 1	0	0	0	0	0	0
13175	NM_001111051,NM_001111052,NM_001111053,NM_001195538,NM_001195539,NM_001195540,NM_019978	Dclk1	doublecortin-like kinase 1	14530	14992	51.5638	45.4005	151.652	123.471
13176	NM_007831	Dcc	deleted in colorectal carcinoma	0	11	0	0.019765	0	0.053752
13177	NM_010023	Eci1	enoyl-Coenzyme A delta isomerase 1	534	760	10.8661	13.5189	31.9576	36.7659
13178	NM_007832	Dck	deoxycytidine kinase	851	487	6.17918	3.08887	18.1733	8.40047
13179	NM_001190451,NM_007833	Dcn	decorin	27531	64062	324.677	661.727	954.889	1799.63
13180	NM_025273	Pcbd1	pterin 4 alpha carbinolamine dehydratase/dimerization cofactor of hepatocyte nuclear factor 1 alpha (TCF1) 1	18	9	0.480015	0.190935	1.41175	0.519265
13184	NM_019910	Dcpp1	demilune cell and parotid protein 1	0	0	0	0	0	0
13185	NM_007834	Dscr3	Down syndrome critical region gene 3	3105	4861	28.6751	39.2613	84.3348	106.775
13190	NM_010024	Dct	dopachrome tautomerase	4	16	0.033725	0.133354	0.099186	0.362667
13191	NM_001198866,NM_001198867,NM_001347310,NM_007835	Dctn1	dynactin 1	6654	8804	35.9093	41.5398	105.611	112.971
13193	NM_001110222,NM_001110223,NM_001110224,NM_010025	Dcx	doublecortin	0	0	0	0	0	0
13194	NM_015735	Ddb1	damage specific DNA binding protein 1	53675	28699	286.411	133.918	842.347	364.203
13195	NM_001190448,NM_016672	Ddc	dopa decarboxylase	19	89	0.206534	0.855136	0.607427	2.32562
13196	NM_001276461,NM_001276462,NM_001276463,NM_001276467,NM_010026	Asap1	ArfGAP with SH3 domain, ankyrin repeat and PH domain1	6456	13164	23.3586	41.6704	68.6987	113.327
13197	NM_007836	Gadd45a	growth arrest and DNA-damage-inducible 45 alpha	407	322	7.37859	5.10026	21.7008	13.8706
13198	NM_001290183,NM_007837	Ddit3	DNA-damage inducible transcript 3	1120	1487	28.7156	33.4458	84.4539	90.959
13199	NM_001013741	Ddn	dendrin	4	13	0.021524	0.064233	0.063302	0.174687
13200	NM_007838	Ddost	dolichyl-di-phosphooligosaccharide-protein glycotransferase	13309	5034	141.113	46.6716	415.021	126.928
13202	NM_010027	Ddt	D-dopachrome tautomerase	520	533	18.9499	16.9909	55.7324	46.2082
13204	NM_001042620,NM_007839,NR_104311	Dhx15	DEAH (Asp-Glu-Ala-His) box polypeptide 15	7258	6578	53.0093	42.0136	155.903	114.26
13205	NM_010028	Ddx3x	DEAD/H (Asp-Glu-Ala-Asp/His) box polypeptide 3, X-linked	15420	29534	74.937	125.514	220.393	341.348
13206	NM_001145885,NM_010029	Ddx4	DEAD (Asp-Glu-Ala-Asp) box polypeptide 4	15	10	0.115258	0.065925	0.33898	0.179288
13207	NM_007840	Ddx5	DEAD (Asp-Glu-Ala-Asp) box polypeptide 5	17969	17757	113.398	97.9947	333.51	266.505
13209	NM_001110826,NM_007841,NM_181324	Ddx6	DEAD (Asp-Glu-Ala-Asp) box polypeptide 6	12001	15923	44.1286	51.1746	129.784	139.174
13211	NM_007842	Dhx9	DEAH (Asp-Glu-Ala-His) box polypeptide 9	8541	8898	41.1287	37.4694	120.961	101.901
13214	NM_007843	Defb1	defensin beta 1	0	0	0	0	0	0
13215	NM_010030	Defb2	defensin beta 2	0	0	0	0	0	0
13218	NM_007844	Defa29	defensin, alpha, related sequence 1	0	0	0	0	0	0
13226	NM_007848,NM_007848_dup1	Defa31	defensin, alpha, related sequence 7	0	0	0	0	0	0
13236	NM_007849	Defa25	defensin, alpha, 25	0	0	0	0	0	0
13237	NM_007850	Defa3	defensin, alpha, 3	0	0	0	0	0	0
13238	NM_010039	Defa4	defensin, alpha, 4	0	0	0	0	0	0
13239	NM_007851	Defa5	defensin, alpha, 5	0	0	0	0	0	0
13240	NM_007852	Defa6	defensin, alpha, 6	0	0	0	0	0	0
13244	NM_007853	Degs1	delta(4)-desaturase, sphingolipid 1	8139	14678	90.1686	142.207	265.19	386.745
13340	NM_007854	Slc29a2	solute carrier family 29 (nucleoside transporters), member 2	68	59	0.604412	0.462531	1.7776	1.25789
13345	NM_007855	Twist2	twist basic helix-loop-helix transcription factor 2	504	237	8.3798	3.44538	24.6454	9.37004
13346	NM_010043	Des	desmin	149	52	1.07695	0.325501	3.16737	0.88523
13347	NM_001025296,NM_010044,NR_104263	Dffa	DNA fragmentation factor, alpha subunit	608	1423	5.93163	13.3739	17.4452	36.3716
13349	NM_010045	Ackr1	atypical chemokine receptor 1 (Duffy blood group)	3	0	0.038366	0	0.112836	0
13350	NM_010046	Dgat1	diacylglycerol O-acyltransferase 1	651	1599	7.46835	16.0516	21.9647	43.6538
13353	NM_001289813,NM_001289814,NM_010047,NR_110380	Dgcr6	DiGeorge syndrome critical region gene 6	559	770	9.13285	10.9875	26.8601	29.8815
13356	NM_001109750,NM_010048	Dgcr2	DiGeorge syndrome critical region gene 2	6132	8365	33.4215	39.8828	98.294	108.465
13358	NM_153150	Slc25a1	solute carrier family 25 (mitochondrial carrier, citrate transporter), member 1	5010	4177	66.3188	48.3494	195.046	131.49
13360	NM_007856	Dhcr7	7-dehydrocholesterol reductase	3505	3183	27.6452	21.955	81.3056	59.7085
13361	NM_010049	Dhfr	dihydrofolate reductase	737	626	3.09287	2.29636	9.09625	6.24515
13363	NM_007857	Dhh	desert hedgehog	7	15	0.034555	0.06738	0.101629	0.183245
13367	NM_001305980,NM_001305981,NM_007858	Diaph1	diaphanous related formin 1	2634	2342	10.2801	7.99676	30.2343	21.7479
13368	NM_007859	Dffb	DNA fragmentation factor, beta subunit	76	181	0.815002	1.71377	2.39696	4.66075
13370	NM_007860	Dio1	deiodinase, iodothyronine, type I	0	0	0	0	0	0
13371	NM_010050	Dio2	deiodinase, iodothyronine, type II	69	250	0.237462	0.755021	0.698387	2.05335
13380	NM_010051	Dkk1	dickkopf WNT signaling pathway inhibitor 1	0	0	0	0	0	0
13382	NM_007861	Dld	dihydrolipoamide dehydrogenase	3478	5002	33.9295	42.6673	99.7881	116.038
13383	NM_001252433,NM_001252434,NM_001252435,NM_001252436,NM_007862,NR_045516	Dlg1	discs, large homolog 1 (Drosophila)	7280	5799	34.544	23.9945	101.596	65.2552
13384	NM_007863	Mpp3	membrane protein, palmitoylated 3 (MAGUK p55 subfamily member 3)	0	0	0	0	0	0
13385	NM_001109752,NM_007864	Dlg4	discs, large homolog 4 (Drosophila)	2069	2083	13.8247	12.1715	40.6589	33.1015
13386	NM_001190703,NM_001190704,NM_001190705,NM_010052,NR_033813	Dlk1	delta-like 1 homolog (Drosophila)	38	31	0.189932	0.135244	0.558598	0.367809
13388	NM_007865	Dll1	delta-like 1 (Drosophila)	90	95	0.579043	0.535328	1.70299	1.45587
13389	NM_007866	Dll3	delta-like 3 (Drosophila)	0	0	0	0	0	0
13390	NM_010053	Dlx1	distal-less homeobox 1	0	0	0	0	0	0
13392	NM_010054	Dlx2	distal-less homeobox 2	17	28	0.147279	0.218549	0.433154	0.594364
13393	NM_010055	Dlx3	distal-less homeobox 3	0	0	0	0	0	0
13394	NM_007867	Dlx4	distal-less homeobox 4	4	9	0.048701	0.092682	0.143232	0.252057
13395	NM_010056,NM_198854	Dlx5	distal-less homeobox 5	0	5	0	0.05511	0	0.149876
13396	NM_010057	Dlx6	distal-less homeobox 6	0	0	0	0	0	0
13397	NR_002839	Dlx6os2	distal-less homeobox 6, opposite strand 2	0	0	0	0	0	0
13400	NM_001190490,NM_001190491,NM_032418,NR_126095	Dmpk	dystrophia myotonica-protein kinase	2839	4498	22.6338	31.4641	66.5669	85.5694
13401	NM_010058	Dmwd	dystrophia myotonica-containing WD repeat motif	2511	1739	22.131	13.4006	65.0883	36.444
13404	NM_001278226,NM_010059,NR_103477	Dmc1	DNA meiotic recombinase 1	0	0	0	0	0	0
13405	NM_001314034,NM_001314035,NM_001314036,NM_001314037,NM_001314038,NM_007868	Dmd	dystrophin, muscular dystrophy	487	522	2.16936	2.19829	6.38019	5.97846
13406	NM_016779	Dmp1	dentin matrix protein 1	6	19	0.04335	0.130735	0.127495	0.355545
13409	NM_028953	Tmc1	transmembrane channel-like gene family 1	0	0	0	0	0	0
13411	NM_010060	Dnah11	dynein, axonemal, heavy chain 11	0	0	0	0	0	0
13417	NM_013811	Dnah8	dynein, axonemal, heavy chain 8	18	32	0.027313	0.041836	0.08033	0.113778
13418	NM_001190817,NM_007869	Dnajc1	DnaJ heat shock protein family (Hsp40) member C1	3223	4551	13.1021	16.1357	38.5338	43.8825
13419	NM_010061	Dnase1	deoxyribonuclease I	0	0	0	0	0	0
13421	NM_007870	Dnase1l3	deoxyribonuclease 1-like 3	0	0	0	0	0	0
13423	NM_010062	Dnase2a	deoxyribonuclease II alpha	547	1249	7.39483	14.766	21.7485	40.1575
13424	NM_030238	Dync1h1	dynein cytoplasmic 1 heavy chain 1	35464	47480	54.7142	64.0603	160.917	174.218
13426	NM_001191023,NM_001191025,NM_001191026,NM_001191027,NM_010063	Dync1i1	dynein cytoplasmic 1 intermediate chain 1	8	5	0.064439	0.034748	0.189518	0.094501
13427	NM_001198872,NM_001198873,NM_001198874,NM_001198875,NM_001198876,NM_001198877,NM_001198878,NM_001347173,NM_010064	Dync1i2	dynein cytoplasmic 1 intermediate chain 2	5825	10693	51.1796	82.1653	150.521	223.456
13429	NM_001301737,NM_010065,NR_125959	Dnm1	dynamin 1	671	385	3.90877	1.96408	11.4959	5.3415
13430	NM_001039520,NM_001253893,NM_001253894,NM_007871	Dnm2	dynamin 2	5472	4355	34.8763	24.5091	102.573	66.6549
13433	NM_001199431,NM_001199432,NM_001199433,NM_001314011,NM_010066	Dnmt1	DNA methyltransferase (cytosine-5) 1	5746	4756	23.7168	17.1951	69.752	46.7636
13434	NM_010067	Trdmt1	tRNA aspartic acid methyltransferase 1	252	262	2.11533	1.92499	6.22127	5.23519
13435	NM_001271753,NM_007872,NM_153743	Dnmt3a	DNA methyltransferase 3A	3157	2287	7.2027	4.5664	21.1835	12.4187
13436	NM_001003960,NM_001003961,NM_001003963,NM_001122997,NM_001271744,NM_001271745,NM_001271746,NM_001271747,NM_010068	Dnmt3b	DNA methyltransferase 3B	144	114	0.750169	0.505483	2.20628	1.37471
13437	NM_001110831,NM_016878	Dnpep	aspartyl aminopeptidase	4188	4672	55.8815	53.8827	164.35	146.539
13445	NM_013812	Cdk2ap1	CDK2 (cyclin-dependent kinase 2)-associated protein 1	4827	3332	85.7734	51.767	252.263	140.785
13446	NM_010069	Doc2a	double C2, alpha	0	0	0	0	0	0
13447	NM_007873	Doc2b	double C2, beta	0	4	0	0.015297	0	0.041603
13448	NM_001291799,NM_010070	Dok1	docking protein 1	1988	1044	24.4627	11.2324	71.9459	30.5475
13449	NM_010071	Dok2	docking protein 2	7	0	0.083774	0	0.246384	0
13476	NM_007874	Reep5	receptor accessory protein 5	6551	8119	50.2307	54.438	147.731	148.049
13478	NM_007875	Dpagt1	dolichyl-phosphate (UDP-N-acetylglucosamine) acetylglucosaminephosphotransferase 1 (GlcNAc-1-P transferase)	1536	287	17.906	2.91992	52.6623	7.94097
13479	NM_007876	Dpep1	dipeptidase 1 (renal)	5667	9222	56.0901	79.8307	164.964	217.107
13480	NM_001310084,NM_010072	Dpm1	dolichol-phosphate (beta-D) mannosyltransferase 1	650	689	6.30074	5.86133	18.5308	15.9404
13481	NM_010073	Dpm2	dolichol-phosphate (beta-D) mannosyltransferase 2	865	1006	22.3076	22.6906	65.6075	61.7092
13482	NM_001159543,NM_010074	Dpp4	dipeptidylpeptidase 4	36	38	0.148422	0.138814	0.436515	0.377517
13483	NM_001136060,NM_001198886,NM_010075,NM_207282	Dpp6	dipeptidylpeptidase 6	0	0	0	0	0	0
13486	NM_026106	Dr1	down-regulator of transcription 1	1841	2478	13.2724	15.6277	39.0347	42.501
13487	NM_021353	Slc26a3	solute carrier family 26, member 3	0	0	0	0	0	0
13488	NM_001291801,NM_010076	Drd1	dopamine receptor D1	11	59	0.064443	0.318709	0.189529	0.866758
13489	NM_010077	Drd2	dopamine receptor D2	0	0	0	0	0	0
13490	NM_007877	Drd3	dopamine receptor D3	0	0	0	0	0	0
13491	NM_007878	Drd4	dopamine receptor D4	0	0	0	0	0	0
13492	NM_013503	Drd5	dopamine receptor D5	0	0	0	0	0	0
13494	NM_007879	Drg1	developmentally regulated GTP binding protein 1	2623	3342	38.2326	42.5904	112.444	115.829
13495	NM_021354	Drg2	developmentally regulated GTP binding protein 2	1631	631	21.1482	7.1523	62.1978	19.4513
13496	NM_001288625,NM_001288626,NM_007880	Arid3a	AT rich interactive domain 3A (BRIGHT-like)	305	590	1.28007	2.16232	3.76475	5.88063
13497	NM_010078	Drp2	dystrophin related protein 2	91	154	0.288555	0.426517	0.848653	1.15995
13498	NM_007881	Atn1	atrophin 1	9549	8288	48.2482	36.6224	141.9	99.5979
13505	NM_001291804,NM_013504	Dsc1	desmocollin 1	0	0	0	0	0	0
13506	NM_001317363,NM_001317365,NM_013505	Dsc2	desmocollin 2	0	0	0	0	0	0
13507	NM_001291809,NM_007882	Dsc3	desmocollin 3	0	0	0	0	0	0
13508	NM_031174	Dscam	Down syndrome cell adhesion molecule	0	0	0	0	0	0
13510	NM_010079	Dsg1a	desmoglein 1 alpha	0	0	0	0	0	0
13511	NM_007883	Dsg2	desmoglein 2	13	0	0.04802	0	0.141229	0
13512	NM_030596	Dsg3	desmoglein 3	0	0	0	0	0	0
13516	NM_007884	Epyc	epiphycan	102	149	1.30292	1.67177	3.83194	4.54654
13518	NM_001276764,NM_010081,NM_133833,NM_134448	Dst	dystonin	17043	15228	16.0566	12.6618	47.2232	34.435
13521	NM_007885	Slc26a2	solute carrier family 26 (sulfate transporter), member 2	917	895	5.27008	4.49768	15.4995	12.2319
13522	NM_001048175,NM_010082,NM_183366,NR_102399	Adam28	a disintegrin and metallopeptidase domain 28	0	0	0	0	0	0
13524	NM_010084,NR_136908	Adam18	a disintegrin and metallopeptidase domain 18	0	0	0	0	0	0
13525	NM_010085	Adam26a	a disintegrin and metallopeptidase domain 26A (testase 3)	0	0	0	0	0	0
13526	NM_010086	Adam24	a disintegrin and metallopeptidase domain 24 (testase 1)	0	0	0	0	0	0
13527	NM_001285807,NM_001285808,NM_001285810,NM_001285811,NM_001285813,NM_001285817,NM_010087,NM_207650	Dtna	dystrobrevin alpha	313	487	1.16976	1.52249	3.44032	4.14054
13528	NM_001162465,NM_007886,NR_027869,NR_027870	Dtnb	dystrobrevin, beta	558	323	5.15693	2.67974	15.1668	7.28781
13529	NM_001289919,NM_010088	Prl8a2	prolactin family 8, subfamily a, member 2	0	0	0	0	0	0
13531	NM_007887	Usp17la	ubiquitin specific peptidase 17-like A	0	0	0	0	0	0
13532	NM_010089	Usp17lc	ubiquitin specific peptidase 17-like C	0	0	0	0	0	0
13537	NM_010090	Dusp2	dual specificity phosphatase 2	10	31	0.128185	0.37172	0.376998	1.01093
13542	NM_001302342,NM_010091	Dvl1	dishevelled segment polarity protein 1	1827	2732	11.8001	15.4131	34.7045	41.9172
13543	NM_007888	Dvl2	dishevelled segment polarity protein 2	1363	2106	10.316	13.9344	30.3397	37.8958
13544	NM_001347176,NM_007889	Dvl3	dishevelled segment polarity protein 3	3743	2568	22.8166	13.6773	67.1047	37.1966
13548	NM_001113389,NM_001347731,NM_007890	Dyrk1a	dual-specificity tyrosine-(Y)-phosphorylation regulated kinase 1a	2602	3424	9.78679	11.1742	28.7834	30.3893
13549	NM_001037957,NM_001271370,NM_010092	Dyrk1b	dual-specificity tyrosine-(Y)-phosphorylation regulated kinase 1b	1050	955	9.45595	7.49651	27.8104	20.3875
13555	NM_001291105,NM_007891	E2f1	E2F transcription factor 1	987	1030	8.06705	7.38552	23.7256	20.0856
13557	NM_001289920,NM_010093	E2f3	E2F transcription factor 3	1753	2037	7.9256	8.06938	23.3096	21.9454
13559	NM_007892	E2f5	E2F transcription factor 5	289	482	3.66446	5.34398	10.7773	14.5334
13560	NM_001301784,NM_007893,NR_125990	E4f1	E4F transcription factor 1	278	412	2.31529	3.00291	6.80936	8.16668
13586	NM_007894	Ear1	eosinophil-associated, ribonuclease A family, member 1	0	0	0	0	0	0
13587	NM_007895	Ear2	eosinophil-associated, ribonuclease A family, member 2	0	0	0	0	0	0
13589	NM_007896	Mapre1	microtubule-associated protein, RP/EB family, member 1	9636	10793	29.2117	28.6138	85.9129	77.8179
13590	NM_010094	Lefty1	left right determination factor 1	200	533	2.72917	6.3855	8.02661	17.3659
13591	NM_001290709,NM_001290710,NM_001290711,NM_007897	Ebf1	early B cell factor 1	2133	2457	9.02475	9.16393	26.5422	24.9221
13592	NM_001276387,NM_010095	Ebf2	early B cell factor 2	1728	2105	6.93763	7.39136	20.4039	20.1015
13593	NM_001113414,NM_001113415,NM_010096	Ebf3	early B cell factor 3	2918	1425	13.064	5.58334	38.4219	15.1844
13595	NM_007898	Ebp	phenylalkylamine Ca2+ antagonist (emopamil) binding protein	1304	1162	16.6079	12.9413	48.8447	35.1951
13599	NM_001277925,NM_021306	Ecel1	endothelin converting enzyme-like 1	5	0	0.030896	0	0.090865	0
13601	NM_001252653,NM_007899	Ecm1	extracellular matrix protein 1	12080	7123	141.367	72.8887	415.768	198.228
13602	NM_010097	Sparcl1	SPARC-like 1	365	576	2.59813	3.58743	7.64121	9.75635
13603	NM_010098	Opn3	opsin 3	66	105	0.8166	1.15229	2.40166	3.13377
13605	NM_001177625,NM_001177626,NM_007900	Ect2	ect2 oncogene	2049	867	11.2618	4.18383	33.1214	11.3783
13607	NM_001177937,NM_001177938,NM_001177939,NM_001177940,NM_001177941,NM_001177942,NM_001177943,NM_001177944,NM_010099	Eda	ectodysplasin-A	182	260	0.812957	0.992939	2.39094	2.70038
13608	NM_010100	Edar	ectodysplasin-A receptor	8	21	0.045721	0.108556	0.134468	0.295229
13609	NM_007901	S1pr1	sphingosine-1-phosphate receptor 1	348	213	2.54605	1.36301	7.48803	3.70682
13610	NM_010101	S1pr3	sphingosine-1-phosphate receptor 3	2744	481	13.5916	2.0818	39.9735	5.66164
13611	NM_010102	S1pr4	sphingosine-1-phosphate receptor 4	0	7	0	0.050637	0	0.137711
13612	NM_001037987,NM_010103	Edil3	EGF-like repeats and discoidin I-like domains 3	129	10	0.534498	0.035	1.57198	0.095186
13614	NM_010104	Edn1	endothelin 1	510	848	5.29152	7.69958	15.5626	20.9397
13615	NM_007902	Edn2	endothelin 2	0	0	0	0	0	0
13616	NM_007903	Edn3	endothelin 3	0	0	0	0	0	0
13617	NM_010332	Ednra	endothelin receptor type A	324	82	1.9756	0.434412	5.81032	1.18142
13618	NM_001136061,NM_001276296,NM_007904	Ednrb	endothelin receptor type B	54	73	0.297757	0.384011	0.875715	1.04435
13619	NM_001042623,NM_001271579,NM_007905,NR_073364	Phc1	polyhomeotic-like 1 (Drosophila)	1331	957	7.61112	4.85678	22.3846	13.2085
13626	NM_021876	Eed	embryonic ectoderm development	901	1257	9.70752	11.8533	28.5502	32.2361
13627	NM_010106	Eef1a1	eukaryotic translation elongation factor 1 alpha 1	339657	459628	4217.5	4990.96	12403.9	13573.4
13628	NM_007906	Eef1a2	eukaryotic translation elongation factor 1 alpha 2	46	184	0.496961	1.74468	1.46158	4.74482
13629	NM_007907	Eef2	eukaryotic translation elongation factor 2	130675	195787	936.388	1226.9	2753.96	3336.68
13631	NM_001267710,NM_001267711,NM_007908	Eef2k	eukaryotic elongation factor-2 kinase	1607	2060	5.61964	6.29965	16.5276	17.1325
13636	NM_001162425,NM_010107	Efna1	ephrin A1	95	174	1.41115	2.27824	4.15024	6.19587
13637	NM_007909	Efna2	ephrin A2	135	16	1.40394	0.142657	4.12904	0.38797
13638	NM_010108	Efna3	ephrin A3	26	97	0.469864	1.53353	1.38189	4.17057
13639	NM_007910	Efna4	ephrin A4	272	254	3.78156	3.08309	11.1217	8.38473
13640	NM_010109,NM_207654	Efna5	ephrin A5	1652	1160	7.005	4.30994	20.602	11.7213
13641	NM_010110	Efnb1	ephrin B1	2465	1249	16.3027	7.22301	47.9469	19.6436
13642	NM_010111	Efnb2	ephrin B2	1722	1394	8.85667	6.26867	26.0479	17.0482
13643	NM_007911	Efnb3	ephrin B3	13	13	0.089344	0.075859	0.262765	0.206304
13644	NM_010112	Efs	embryonal Fyn-associated substrate	690	325	4.29021	1.7645	12.6177	4.79871
13645	NM_001310737,NM_001329594,NM_010113	Egf	epidermal growth factor	9	7	0.040796	0.025888	0.119984	0.070404
13646	NM_010114	Klk1b22	kallikrein 1-related peptidase b22	0	0	0	0	0	0
13647	NM_010115	Egfbp2	epidermal growth factor binding protein type B	0	0	0	0	0	0
13648	NM_010116	Klk1b9	kallikrein 1-related peptidase b9	0	0	0	0	0	0
13649	NM_007912,NM_207655	Egfr	epidermal growth factor receptor	3085	5369	12.4073	18.3117	36.4904	49.8003
13650	NM_001291818,NM_010117	Rhbdf1	rhomboid 5 homolog 1	3657	4178	27.6354	27.6143	81.2768	75.0996
13653	NM_007913	Egr1	early growth response 1	3886	1424	28.0969	8.99879	82.6342	24.473
13654	NM_001347458,NM_010118	Egr2	early growth response 2	439	53	3.28641	0.346599	9.66549	0.942608
13655	NM_001289925,NM_001289927,NM_018781	Egr3	early growth response 3	218	18	1.24534	0.084335	3.66261	0.229357
13656	NM_020596	Egr4	early growth response 4	2	0	0.021156	0	0.062221	0
13660	NM_010119	Ehd1	EH-domain containing 1	7360	7184	51.3789	43.8573	151.108	119.274
13661	NM_007914	Ehf	ets homologous factor	0	0	0	0	0	0
13663	NM_001199494,NM_007915	Ei24	etoposide induced 2.4 mRNA	5534	6182	55.3808	54.2314	162.877	147.487
13664	NM_010120	Eif1a	eukaryotic translation initiation factor 1A	5011	7619	38.6623	51.4071	113.708	139.806
13665	NM_026114	Eif2s1	eukaryotic translation initiation factor 2, subunit 1 alpha	3926	4804	27.6632	29.6021	81.3587	80.5056
13666	NM_001313918,NM_010121	Eif2ak3	eukaryotic translation initiation factor 2 alpha kinase 3	2102	2242	10.3541	9.65279	30.4519	26.2517
13667	NM_001127355,NM_001127356,NM_010122	Eif2b4	eukaryotic translation initiation factor 2B, subunit 4 delta	789	1247	9.49329	13.2598	27.9202	36.0613
13669	NM_010123	Eif3a	eukaryotic translation initiation factor 3, subunit A	18611	26314	79.8729	98.7564	234.91	268.577
13680	NM_007916	Ddx19a	DEAD (Asp-Glu-Ala-Asp) box polypeptide 19a	2142	3258	18.4709	24.5724	54.3239	66.8269
13681	NM_001159375,NM_144958	Eif4a1	eukaryotic translation initiation factor 4A1	28151	39043	332.723	403.884	978.553	1098.4
13682	NM_001123037,NM_001123038,NM_001347179,NM_013506,NR_110335	Eif4a2	eukaryotic translation initiation factor 4A2	2999	3208	25.1443	22.6071	73.9506	61.482
13684	NM_001313980,NM_007917	Eif4e	eukaryotic translation initiation factor 4E	3312	3895	14.7722	15.1921	43.4456	41.3164
13685	NM_007918	Eif4ebp1	eukaryotic translation initiation factor 4E binding protein 1	4156	3681	94.0985	72.8915	276.748	198.235
13688	NM_010124	Eif4ebp2	eukaryotic translation initiation factor 4E binding protein 2	2684	251	33.3723	2.72042	98.1493	7.39843
13690	NM_001040131,NM_013507	Eif4g2	eukaryotic translation initiation factor 4, gamma 2	52244	36649	149.731	91.9411	440.366	250.042
13706	NM_007919	Cela2a	chymotrypsin-like elastase family, member 2A	0	0	0	0	0	0
13709	NM_001286411,NM_001286412,NM_007920	Elf1	E74-like factor 1	2167	3373	11.3751	15.5662	33.4547	42.3338
13710	NM_001163131,NM_007921	Elf3	E74-like factor 3	0	0	0	0	0	0
13711	NM_001145813,NM_010125	Elf5	E74-like factor 5	0	0	0	0	0	0
13712	NM_007922	Elk1	ELK1, member of ETS oncogene family	1479	1686	9.25918	9.2308	27.2316	25.104
13713	NM_001282967,NM_001322265,NM_001322268,NM_013508	Elk3	ELK3, member of ETS oncogene family	3314	2474	17.5277	11.4576	51.5496	31.1599
13714	NM_007923	Elk4	ELK4, member of ETS oncogene family	829	989	5.01584	5.22982	14.7518	14.223
13716	NM_007924	Ell	elongation factor RNA polymerase II	864	1706	6.21525	10.7391	18.2793	29.2058
13717	NM_007925	Eln	elastin	7082	11538	40.8461	58.2022	120.13	158.286
13722	NM_007926	Aimp1	aminoacyl tRNA synthetase complex-interacting multifunctional protein 1	1462	2559	28.928	44.3034	85.0785	120.487
13723	NM_010330	Emb	embigin	1232	277	10.436	2.04604	30.6928	5.56439
13726	NM_007927	Emd	emerin	2052	1988	28.4608	24.1149	83.7045	65.5827
13728	NM_001080388,NM_001080389,NM_001080390,NM_007928	Mark2	MAP/microtubule affinity regulating kinase 2	2153	1063	10.5154	4.5381	30.9264	12.3418
13730	NM_001288627,NM_001288628,NM_010128	Emp1	epithelial membrane protein 1	56289	49220	459.432	351.342	1351.21	955.506
13731	NM_007929	Emp2	epithelial membrane protein 2	3986	8624	25.7378	48.7006	75.696	132.446
13732	NM_001146346,NM_010129	Emp3	epithelial membrane protein 3	2700	3284	78.949	84.0646	232.192	228.621
13733	NM_010130	Adgre1	adhesion G protein-coupled receptor E1	46	136	0.308255	0.81212	0.906591	2.20864
13796	NM_010131	Emx1	empty spiracles homeobox 1	0	0	0	0	0	0
13797	NM_010132	Emx2	empty spiracles homeobox 2	111	21	0.940662	0.152139	2.76653	0.413755
13798	NM_010133	En1	engrailed 1	103	83	0.893452	0.62416	2.62768	1.69746
13799	NM_010134	En2	engrailed 2	0	9	0	0.04731	0	0.128663
13800	NM_001083120,NM_001083121,NM_008680,NM_010135	Enah	enabled homolog (Drosophila)	1962	1489	3.77029	2.46082	11.0886	6.69242
13801	NM_017468	Enam	enamelin	0	0	0	0	0	0
13803	NM_007930	Enc1	ectodermal-neural cortex 1	7909	12965	37.0396	53.098	108.935	144.405
13804	NM_007931	Endog	endonuclease G	132	163	2.82215	3.06425	8.30008	8.3335
13805	NM_001146348,NM_001146350,NM_007932	Eng	endoglin	22737	26003	146.846	146.873	431.88	399.435
13806	NM_023119	Eno1	enolase 1, alpha non-neuron	38821	46521	485.566	508.855	1428.07	1383.88
13807	NM_001302642,NM_013509	Eno2	enolase 2, gamma neuronal	107	240	0.903966	1.78017	2.6586	4.84134
13808	NM_001136062,NM_001276285,NM_007933	Eno3	enolase 3, beta muscle	144	518	2.05462	6.57645	6.04273	17.8853
13809	NM_007934	Enpep	glutamyl aminopeptidase	327	625	1.72361	2.88076	5.06922	7.8345
13813	NM_001164789,NM_010136	Eomes	eomesodermin	3	10	0.017436	0.044284	0.051281	0.120434
13819	NM_010137	Epas1	endothelial PAS domain protein 1	8722	12333	36.2013	44.7617	106.47	121.734
13821	NM_001006664,NM_001291120,NM_001291121,NM_001291122,NM_001291123,NM_013510	Epb41l1	erythrocyte membrane protein band 4.1 like 1	2107	2889	7.31989	9.00095	21.5281	24.4789
13822	NM_001199265,NM_013511	Epb41l2	erythrocyte membrane protein band 4.1 like 2	14483	21627	73.3187	95.7419	215.634	260.379
13823	NM_013813	Epb41l3	erythrocyte membrane protein band 4.1 like 3	4956	5115	27.2162	24.5637	80.044	66.8031
13824	NM_013512	Epb41l4a	erythrocyte membrane protein band 4.1 like 4a	63	20	0.358252	0.100188	1.05363	0.27247
13828	NM_013513	Epb42	erythrocyte membrane protein band 4.2	0	0	0	0	0	0
13829	NM_001252662,NM_001252663,NM_001252664,NM_001252665,NM_001252666,NM_013514	Dmtn	dematin actin binding protein	67	140	0.349992	0.644057	1.02934	1.75157
13830	NM_013515	Stom	stomatin	2612	3320	20.6039	22.9014	60.5971	62.2823
13831	NM_001276350,NM_007935,NM_027497	Epc1	enhancer of polycomb homolog 1 (Drosophila)	985	1145	5.5716	5.87892	16.3863	15.9883
13835	NM_023580	Epha1	Eph receptor A1	114	31	0.772617	0.181023	2.2723	0.492308
13836	NM_010139	Epha2	Eph receptor A2	2056	3138	11.6131	15.5005	34.1547	42.155
13837	NM_010140	Epha3	Eph receptor A3	60	89	0.330629	0.433705	0.972394	1.1795
13838	NM_007936	Epha4	Eph receptor A4	556	217	1.95032	0.665557	5.73597	1.81004
13839	NM_007937	Epha5	Eph receptor A5	0	0	0	0	0	0
13840	NM_007938	Epha6	Eph receptor A6	0	0	0	0	0	0
13841	NM_001122889,NM_001290434,NM_010141	Epha7	Eph receptor A7	1765	1068	5.89075	3.15025	17.325	8.5674
13842	NM_007939	Epha8	Eph receptor A8	0	0	0	0	0	0
13844	NM_001290753,NM_010142	Ephb2	Eph receptor B2	3551	4722	7.21791	8.39536	21.2282	22.832
13845	NM_010143	Ephb3	Eph receptor B3	2743	2192	14.6969	10.2721	43.2242	27.9359
13846	NM_001159571,NM_010144	Ephb4	Eph receptor B4	4771	4034	24.4297	18.0646	71.8489	49.1283
13848	NM_001146351,NM_007680	Ephb6	Eph receptor B6	380	537	2.23923	2.76981	6.58569	7.53274
13849	NM_001312918,NM_010145	Ephx1	epoxide hydrolase 1, microsomal	10203	43661	130.502	488.217	383.813	1327.75
13850	NM_001271402,NM_001271403,NM_001271421,NM_007940	Ephx2	epoxide hydrolase 2, cytoplasmic	497	1449	5.3332	13.6333	15.6852	37.077
13852	NM_001286033,NM_001286034,NM_007941	Stx2	syntaxin 2	3790	3313	28.8227	22.1703	84.7688	60.2941
13853	NM_010146	Epm2a	epilepsy, progressive myoclonic epilepsy, type 2 gene alpha	13	41	0.250719	0.73513	0.737376	1.99925
13854	NM_001252454,NM_010147	Epn1	epsin 1	4654	3565	40.5989	27.2473	119.403	74.1016
13855	NM_001252188,NM_001252189,NM_010148	Epn2	epsin 2	2393	2457	12.5208	11.2874	36.8242	30.6971
13856	NM_001312875,NM_007942	Epo	erythropoietin	0	0	0	0	0	0
13857	NM_010149	Epor	erythropoietin receptor	12	28	0.142739	0.289928	0.419801	0.788485
13858	NM_001159964,NM_007943	Eps15	epidermal growth factor receptor pathway substrate 15	3820	4394	16.4577	16.4868	48.4029	44.8373
13859	NM_001122832,NM_001289859,NM_007944	Eps15l1	epidermal growth factor receptor pathway substrate 15-like 1	1545	1520	10.514	9.41088	30.922	25.5937
13860	NM_001271587,NM_001271588,NM_001271589,NM_001271595,NM_007945	Eps8	epidermal growth factor receptor pathway substrate 8	5217	4808	25.4033	20.4608	74.7123	55.645
13861	NM_007946	Epx	eosinophil peroxidase	0	0	0	0	0	0
13863	NM_001042630,NM_001276257,NM_007947	Lcn5	lipocalin 5	0	0	0	0	0	0
13864	NM_010150	Nr2f6	nuclear receptor subfamily 2, group F, member 6	2224	1720	22.2732	15.0577	65.5066	40.9507
13865	NM_001347538,NM_001347539,NM_010151	Nr2f1	nuclear receptor subfamily 2, group F, member 1	634	346	6.06797	2.88634	17.8462	7.84967
13866	NM_001003817	Erbb2	erb-b2 receptor tyrosine kinase 2	1685	1118	7.4848	4.34448	22.0131	11.8152
13867	NM_010153	Erbb3	erb-b2 receptor tyrosine kinase 3	16	15	0.086937	0.068563	0.255684	0.186462
13869	NM_010154	Erbb4	erb-b2 receptor tyrosine kinase 4	15	54	0.026698	0.086501	0.078519	0.235248
13870	NM_001127324,NM_007948	Ercc1	excision repair cross-complementing rodent repair deficiency, complementation group 1	590	654	11.9869	11.6314	35.254	31.6327
13871	NM_007949	Ercc2	excision repair cross-complementing rodent repair deficiency, complementation group 2	859	803	5.3792	4.39696	15.8205	11.9579
13872	NM_133658	Ercc3	excision repair cross-complementing rodent repair deficiency, complementation group 3	2180	3004	18.1146	21.8301	53.2757	59.3688
13874	NM_007950	Ereg	epiregulin	1210	1736	6.49341	8.15136	19.0974	22.1684
13875	NM_010155	Erf	Ets2 repressor factor	5163	7342	32.7396	40.7108	96.2887	110.717
13876	NM_001302152,NM_001302153,NM_001302154,NM_001302179,NM_001302183,NM_133659	Erg	avian erythroblastosis virus E-26 (v-ets) oncogene related	74	166	0.493958	1.00248	1.45275	2.72633
13877	NM_001347409,NM_007951	Erh	enhancer of rudimentary homolog (Drosophila)	3413	3999	70.0565	72.6262	206.039	197.513
13884	NM_007954	Ces1c	carboxylesterase 1C	0	0	0	0	0	0
13885	NM_001285423,NM_016903	Esd	esterase D/formylglutathione hydrolase	8793	17585	97.4791	170.013	286.69	462.365
13897	NM_133660	Ces1e	carboxylesterase 1E	0	0	0	0	0	0
13909	NM_001159415,NM_144511	Ces3b	carboxylesterase 3B	0	0	0	0	0	0
13924	NM_007955	Ptprv	protein tyrosine phosphatase, receptor type, V	0	11	0	0.033153	0	0.090163
13929	NM_001252193,NM_025275	Amz2	archaelysin family metallopeptidase 2	1415	1618	10.8142	10.7708	31.805	29.2921
13972	NM_001081682,NM_001285491,NM_001285493,NM_001285494,NM_023120,NR_104347	Gnb1l	guanine nucleotide binding protein (G protein), beta polypeptide 1-like	61	102	0.363135	0.542367	1.068	1.47502
13982	NM_001302531,NM_001302532,NM_001302533,NM_007956,NR_126357	Esr1	estrogen receptor 1 (alpha)	114	202	0.396708	0.615768	1.16674	1.67464
13983	NM_010157,NM_207707,NR_104386	Esr2	estrogen receptor 2 (beta)	2	10	0.013215	0.053491	0.038865	0.145474
13984	NM_007957	Esx1	extraembryonic, spermatogenesis, homeobox 1	0	0	0	0	0	0
13990	NM_001253392,NM_007958	Smarcad1	SWI/SNF-related, matrix-associated actin-dependent regulator of chromatin, subfamily a, containing DEAD/H box 1	1626	2420	7.08118	9.2189	20.8261	25.0717
13992	NM_010158	Khdrbs3	KH domain containing, RNA binding, signal transduction associated 3	1902	1241	22.3153	12.7334	65.6303	34.6297
13996	NR_015349	Etohd2	ethanol decreased 2	15	38	0.102766	0.231428	0.302239	0.629389
13998	NM_053072	Fgd6	FYVE, RhoGEF and PH domain containing 6	679	1501	1.87272	3.62272	5.50774	9.85231
13999	NM_001033123,NM_001033123_dup1,NM_001033123_dup2	Gm14288	predicted gene 14288	43	71	2.20969	3.1902	6.49879	8.67602
14000	NM_001130149,NM_026799	Drosha	drosha, ribonuclease type III	2631	2923	12.7922	12.4263	37.6225	33.7944
14004	NM_024166	Chchd2	coiled-coil-helix-coiled-coil-helix domain containing 2	4983	10203	121.623	217.808	357.697	592.348
14007	NM_001110228,NM_001110229,NM_001110230,NM_001110231,NM_001110232,NM_001160292,NM_001160293,NM_001310447,NM_001347094,NM_010160	Celf2	CUGBP, Elav-like family member 2	6180	1915	17.6048	4.78666	51.7765	13.0177
14008	NM_007959	Etv2	ets variant 2	0	0	0	0	0	0
14009	NM_001163154,NM_001347379,NM_007960	Etv1	ets variant 1	452	1429	2.36643	6.6582	6.95976	18.1076
14011	NM_001303102,NM_007961	Etv6	ets variant 6	5547	5130	21.9033	17.7832	64.4187	48.363
14012	NM_007962	Mpzl2	myelin protein zero-like 2	34	8	0.231361	0.048264	0.680443	0.131259
14013	NM_007963,NM_021442	Mecom	MDS1 and EVI1 complex locus	3051	2625	16.0366	12.3682	47.1644	33.6364
14017	NM_001033711,NM_010161	Evi2a	ecotropic viral integration site 2a	120	386	1.74727	4.79237	5.13881	13.0333
14020	NM_007964	Evi5	ecotropic viral integration site 5	2502	3105	9.50213	10.3118	27.9462	28.0438
14025	NM_001159289,NM_001159290,NM_001242934,NM_016707	Bcl11a	B cell CLL/lymphoma 11A (zinc finger protein)	4	0	0.01335	0	0.039264	0
14026	NM_001163394,NM_001163395,NM_001163396,NM_007965	Evl	Ena-vasodilator stimulated phosphoprotein	1367	645	14.1955	5.97103	41.7496	16.2388
14027	NM_025276	Evpl	envoplakin	18	53	0.060846	0.160413	0.178951	0.436257
14028	NM_007966	Evx1	even-skipped homeobox 1	0	0	0	0	0	0
14029	NM_007967	Evx2	even-skipped homeobox 2	0	0	0	0	0	0
14030	NM_001283061,NM_001283062,NM_001283063,NM_007968	Ewsr1	Ewing sarcoma breakpoint region 1	6052	8099	54.6194	64.0907	160.638	174.301
14038	NM_007969	Wfdc18	WAP four-disulfide core domain 18	237	85	9.65634	3.02156	28.3997	8.2174
14042	NM_010162	Ext1	exostoses (multiple) 1	7913	7767	50.7441	43.552	149.241	118.444
14043	NM_010163	Ext2	exostoses (multiple) 2	6674	6022	51.6323	40.7446	151.853	110.809
14048	NM_001252192,NM_001310459,NM_010164	Eya1	EYA transcriptional coactivator and phosphatase 1	14	27	0.070663	0.118717	0.207822	0.322861
14049	NM_001271962,NM_001271963,NM_010165	Eya2	EYA transcriptional coactivator and phosphatase 2	176	148	1.58323	1.16741	4.65634	3.17487
14050	NM_010166,NM_210071,NM_211357	Eya3	EYA transcriptional coactivator and phosphatase 3	1873	1745	8.05873	6.56389	23.7011	17.8511
14051	NM_001347372,NM_010167	Eya4	EYA transcriptional coactivator and phosphatase 4	1469	886	6.15773	3.24869	18.1102	8.8351
14055	NM_007970	Ezh1	enhancer of zeste 1 polycomb repressive complex 2 subunit	770	1482	4.06337	6.84202	11.9506	18.6075
14056	NM_001146689,NM_007971	Ezh2	enhancer of zeste 2 polycomb repressive complex 2 subunit	1139	992	9.53796	7.26718	28.0516	19.7638
14057	NM_027324	Sfxn1	sideroflexin 1	3426	2844	27.0774	19.6558	79.6357	53.4557
14058	NM_001242368,NM_007972	F10	coagulation factor X	0	0	0	0	0	0
14060	NM_031164	F13b	coagulation factor XIII, beta subunit	0	0	0	0	0	0
14061	NM_010168	F2	coagulation factor II	0	0	0	0	0	0
14062	NM_010169	F2r	coagulation factor II (thrombin) receptor	15019	16464	101.218	97.0325	297.687	263.889
14063	NM_007974	F2rl1	coagulation factor II (thrombin) receptor-like 1	54	49	0.42751	0.341129	1.25733	0.927732
14064	NM_010170	F2rl2	coagulation factor II (thrombin) receptor-like 2	0	0	0	0	0	0
14065	NM_007975	F2rl3	coagulation factor II (thrombin) receptor-like 3	6	30	0.057079	0.290435	0.167871	0.789865
14066	NM_010171	F3	coagulation factor III	3314	3330	39.2362	34.4804	115.395	93.7726
14067	NM_007976	F5	coagulation factor V	10	18	0.027755	0.045672	0.081629	0.124209
14068	NM_010172	F7	coagulation factor VII	0	0	0	0	0	0
14069	NM_001161373,NM_001161374,NM_007977	F8	coagulation factor VIII	63	181	0.186373	0.469949	0.548132	1.27807
14070	NM_007978	F8a	factor 8-associated gene A	170	266	1.51476	2.06953	4.45497	5.62829
14071	NM_001305797,NM_007979	F9	coagulation factor IX	0	0	0	0	0	0
14073	NM_010173	Faah	fatty acid amide hydrolase	23	35	0.128125	0.175857	0.376822	0.478259
14077	NM_010174	Fabp3	fatty acid binding protein 3, muscle and heart	42	232	1.43236	7.02337	4.21263	19.1007
14079	NM_007980	Fabp2	fatty acid binding protein 2, intestinal	0	0	0	0	0	0
14080	NM_017399	Fabp1	fatty acid binding protein 1, liver	0	0	0	0	0	0
14081	NM_001302163,NM_007981	Acsl1	acyl-CoA synthetase long-chain family member 1	910	1975	5.18335	9.83691	15.2445	26.7524
14082	NM_010175	Fadd	Fas (TNFRSF6)-associated via death domain	655	898	5.06758	6.07081	14.904	16.5101
14083	NM_001130409,NM_007982	Ptk2	PTK2 protein tyrosine kinase 2	3849	2582	19.4633	11.3871	57.2424	30.9681
14084	NM_007983	Faf1	Fas-associated factor 1	2512	3606	12.5944	15.8156	37.0406	43.0121
14085	NM_010176	Fah	fumarylacetoacetate hydrolase	1211	258	16.9709	3.14993	49.9122	8.56651
14086	NM_007984	Fscn1	fascin actin-bundling protein 1	13361	16803	111.278	122.387	327.275	332.844
14087	NM_016925	Fanca	Fanconi anemia, complementation group A	437	145	2.13481	0.617925	6.27857	1.6805
14088	NM_001042673,NM_001282942,NM_001347514,NM_001347515,NM_007985	Fancc	Fanconi anemia, complementation group C	327	247	2.30097	1.53118	6.76724	4.16417
14089	NM_007986	Fap	fibroblast activation protein	477	185	3.9181	1.3256	11.5233	3.60509
14102	NM_001146708,NM_007987	Fas	Fas (TNF receptor superfamily member 6)	784	2267	11.9086	29.7577	35.0238	80.9287
14103	NM_001205243,NM_010177	Fasl	Fas ligand (TNF superfamily, member 6)	0	0	0	0	0	0
14104	NM_007988	Fasn	fatty acid synthase	24059	15037	53.7768	29.3916	158.16	79.933
14105	NM_001080387,NM_001284195,NM_001284196,NM_010178	Srsf10	serine/arginine-rich splicing factor 10	3140	4129	22.8634	26.8181	67.2422	72.9344
14106	NM_007989	Foxh1	forkhead box H1	0	0	0	0	0	0
14107	NM_001081286	Fat1	FAT atypical cadherin 1	66146	58090	100.455	77.1491	295.444	209.814
14109	NM_001160239,NM_001190436,NM_007990	Fau	Finkel-Biskis-Reilly murine sarcoma virus (FBR-MuSV) ubiquitously expressed (fox derived)	9213	14520	354.118	482.176	1041.48	1311.32
14113	NM_007991	Fbl	fibrillarin	1984	2379	38.0155	39.8651	111.805	108.417
14114	NM_001347088,NM_010180	Fbln1	fibulin 1	6756	4291	53.6153	28.1057	157.685	76.4361
14115	NM_001081437,NM_007992	Fbln2	fibulin 2	222983	138755	1124.2	619.54	3306.32	1684.9
14118	NM_007993	Fbn1	fibrillin 1	182339	109909	409.136	215.667	1203.29	586.527
14119	NM_010181	Fbn2	fibrillin 2	2861	364	6.06356	0.672984	17.8332	1.83024
14120	NM_007994	Fbp2	fructose bisphosphatase 2	0	0	0	0	0	0
14121	NM_019395	Fbp1	fructose bisphosphatase 1	0	0	0	0	0	0
14123	NM_010183	Fbrs	fibrosin	2080	2653	17.4288	19.443	51.259	52.8771
14125	NM_010184	Fcer1a	Fc receptor, IgE, high affinity I, alpha polypeptide	0	0	0	0	0	0
14126	NM_001276328,NM_001276329,NM_001276330,NM_013516	Ms4a2	membrane-spanning 4-domains, subfamily A, member 2	0	0	0	0	0	0
14127	NM_010185	Fcer1g	Fc receptor, IgE, high affinity I, gamma polypeptide	58	73	1.95673	2.13853	5.75483	5.81592
14128	NM_001253737,NM_001253739,NM_001253743,NM_001253745,NM_001253746,NM_001253747,NM_013517	Fcer2a	Fc receptor, IgE, low affinity II, alpha polypeptide	0	0	0	0	0	0
14129	NM_010186	Fcgr1	Fc receptor, IgG, high affinity I	10	28	0.080449	0.20326	0.236605	0.552783
14130	NM_001077189,NM_010187	Fcgr2b	Fc receptor, IgG, low affinity IIb	17	53	0.230041	0.724316	0.67656	1.96984
14131	NM_010188	Fcgr3	Fc receptor, IgG, low affinity III	60	79	0.970955	1.12077	2.85562	3.04803
14132	NM_010189	Fcgrt	Fc receptor, IgG, alpha chain transporter	3184	7196	40.6929	80.4213	119.68	218.713
14133	NM_007995	Fcna	ficolin A	7	9	0.106379	0.128518	0.312867	0.349516
14134	NM_010190	Fcnb	ficolin B	0	0	0	0	0	0
14137	NM_010191	Fdft1	farnesyl diphosphate farnesyl transferase 1	5563	4002	33.424	21.0276	98.3015	57.1863
14148	NM_001301728,NM_007996	Fdx1	ferredoxin 1	298	808	5.05939	12.645	14.8799	34.3893
14149	NM_007997	Fdxr	ferredoxin reductase	1397	2048	16.63	21.3128	48.9095	57.962
14151	NM_001348055,NM_007998	Fech	ferrochelatase	3340	4990	25.3387	33.04	74.5222	89.8552
14154	NM_010192	Fem1a	feminization 1 homolog a (C. elegans)	1957	1828	6.37632	5.20844	18.7531	14.1648
14155	NM_010193	Fem1b	feminization 1 homolog b (C. elegans)	4355	3923	14.9049	11.7408	43.8359	31.9302
14156	NM_001271614,NM_001271615,NM_007999	Fen1	flap structure specific endonuclease 1	1321	486	13.3356	4.27064	39.2206	11.6144
14158	NM_001037997,NM_001286415,NM_008000	Fer	fer (fms/fps related) protein kinase	2295	3176	16.6767	20.0947	49.0469	54.6493
14159	NM_010194	Fes	feline sarcoma oncogene	383	651	3.07872	4.57804	9.05466	12.4504
14160	NM_010195	Lgr5	leucine rich repeat containing G protein coupled receptor 5	0	0	0	0	0	0
14161	NM_001111048,NM_010196	Fga	fibrinogen alpha chain	0	0	0	0	0	0
14163	NM_008001	Fgd1	FYVE, RhoGEF and PH domain containing 1	1516	706	8.07937	3.29118	23.7618	8.95065
14164	NM_010197	Fgf1	fibroblast growth factor 1	75	253	0.421988	1.25446	1.24108	3.41161
14165	NM_008002	Fgf10	fibroblast growth factor 10	8	0	0.03656	0	0.107526	0
14166	NM_001291104,NM_010198	Fgf11	fibroblast growth factor 11	60	41	0.5044	0.297618	1.48346	0.8094
14167	NM_001276419,NM_001276420,NM_010199,NM_183064	Fgf12	fibroblast growth factor 12	0	0	0	0	0	0
14168	NM_001290414,NM_001290415,NM_010200	Fgf13	fibroblast growth factor 13	38	24	0.336493	0.180626	0.98964	0.491229
14169	NM_010201,NM_207667	Fgf14	fibroblast growth factor 14	0	0	0	0	0	0
14170	NM_008003	Fgf15	fibroblast growth factor 15	0	0	0	0	0	0
14171	NM_008004	Fgf17	fibroblast growth factor 17	0	2	0	0.02303	0	0.062633
14172	NM_008005,NR_102395	Fgf18	fibroblast growth factor 18	49	34	0.698717	0.417068	2.05496	1.13425
14173	NM_008006	Fgf2	fibroblast growth factor 2	242	346	7.73113	9.65513	22.7376	26.258
14174	NM_008007	Fgf3	fibroblast growth factor 3	0	0	0	0	0	0
14175	NM_010202	Fgf4	fibroblast growth factor 4	0	0	0	0	0	0
14176	NM_001277268,NM_010203	Fgf5	fibroblast growth factor 5	0	0	0	0	0	0
14177	NM_010204	Fgf6	fibroblast growth factor 6	0	0	0	0	0	0
14178	NM_008008	Fgf7	fibroblast growth factor 7	1264	1308	10.5079	9.50292	30.9042	25.8441
14179	NM_001166361,NM_001166362,NM_001166363,NM_010205	Fgf8	fibroblast growth factor 8	0	6	0	0.09657	0	0.262632
14180	NM_013518	Fgf9	fibroblast growth factor 9	51	26	0.273185	0.120775	0.803448	0.328459
14181	NM_001271616,NM_008009	Fgfbp1	fibroblast growth factor binding protein 1	0	0	0	0	0	0
14182	NM_001079908,NM_001079909,NM_010206	Fgfr1	fibroblast growth factor receptor 1	13805	20225	62.5642	80.7287	184.004	219.549
14183	NM_001347638,NM_010207,NM_201601	Fgfr2	fibroblast growth factor receptor 2	1490	1913	6.45842	7.27406	18.9945	19.7825
14184	NM_001163215,NM_001163216,NM_001163217,NM_001205270,NM_008010	Fgfr3	fibroblast growth factor receptor 3	93	164	0.486188	0.777143	1.4299	2.11351
14186	NM_008011	Fgfr4	fibroblast growth factor receptor 4	25	10	0.171422	0.059059	0.504159	0.160616
14187	NM_008012	Akr1b8	aldo-keto reductase family 1, member B8	3504	8431	59.6755	125.597	175.508	341.573
14190	NM_008013	Fgl2	fibrinogen-like protein 2	307	192	1.8055	0.987465	5.31007	2.6855
14191	NM_010208	Fgr	FGR proto-oncogene, Src family tyrosine kinase	0	3	0	0.011626	0	0.031617
14194	NM_010209	Fh1	fumarate hydratase 1	1911	2910	26.0071	34.6281	76.488	94.1743
14198	NM_001308285,NM_001308286,NM_010210	Fhit	fragile histidine triad gene	7	25	0.132164	0.444814	0.3887	1.20971
14199	NM_001077361,NM_001077362,NM_001287800,NM_010211	Fhl1	four and a half LIM domains 1	2301	3201	21.1738	25.9736	62.2732	70.6376
14200	NM_001289533,NM_010212	Fhl2	four and a half LIM domains 2	6232	8189	88.4256	102.046	260.064	277.524
14201	NM_010213	Fhl3	four and a half LIM domains 3	1218	799	16.0501	9.20852	47.204	25.0434
14202	NM_010214	Fhl4	four and a half LIM domains 4	42	19	0.341525	0.132332	1.00444	0.359889
14204	NM_010215	Il4i1	interleukin 4 induced 1	0	0	0	0	0	0
14205	NM_001308489,NM_010216	Vegfd	vascular endothelial growth factor D	7669	22174	95.851	248.35	281.902	675.411
14208	NM_008014	Ppm1g	protein phosphatase 1G (formerly 2C), magnesium-dependent, gamma isoform	4560	4624	46.7797	41.4878	137.581	112.83
14211	NM_001301412,NM_008017	Smc2	structural maintenance of chromosomes 2	3442	1444	13.8544	5.0901	40.7465	13.843
14218	NM_001164717,NM_008018	Sh3pxd2a	SH3 and PX domains 2A	13784	10215	29.2999	18.9671	86.1722	51.5829
14219	NM_010217	Ctgf	connective tissue growth factor	38772	29133	358.562	235.614	1054.55	640.773
14221	NM_010218	Fjx1	four jointed box 1 (Drosophila)	335	136	3.05913	1.08485	8.99704	2.95034
14225	NM_001302077,NM_001302078,NM_001302079,NM_001302080,NM_008019,NR_126058	Fkbp1a	FK506 binding protein 1a	10732	13103	143.184	152.535	421.111	414.833
14226	NM_016863	Fkbp1b	FK506 binding protein 1b	67	6	1.51265	0.10873	4.44877	0.295702
14227	NM_001166368,NM_008020	Fkbp2	FK506 binding protein 2	1158	1277	40.4551	39.0772	118.98	106.274
14228	NM_010219	Fkbp4	FK506 binding protein 4	3351	1923	34.3457	17.2379	101.012	46.88
14229	NM_010220	Fkbp5	FK506 binding protein 5	2369	1935	13.5448	9.67686	39.8358	26.3171
14230	NM_001163481,NM_010221	Fkbp10	FK506 binding protein 10	24789	28027	211.552	209.173	622.183	568.866
14231	NM_010222	Fkbp7	FK506 binding protein 7	1236	2577	30.569	55.7442	89.9047	151.601
14232	NM_001111066,NM_001199631,NM_010223	Fkbp8	FK506 binding protein 8	5967	2401	76.7468	27.0161	225.716	73.4726
14233	NM_023907	Foxi1	forkhead box I1	0	0	0	0	0	0
14234	NM_013519	Foxc2	forkhead box C2	845	814	6.88378	5.80137	20.2455	15.7774
14235	NM_008021	Foxm1	forkhead box M1	3584	608	18.2369	2.70352	53.6355	7.35246
14236	NM_180974	Foxn2	forkhead box N2	1328	1742	5.80139	6.65385	17.0622	18.0958
14237	NM_008022	Foxd4	forkhead box D4	0	0	0	0	0	0
14238	NM_010225	Foxf2	forkhead box F2	89	105	0.834303	0.860403	2.45372	2.33995
14239	NM_010226	Foxs1	forkhead box S1	172	59	2.90083	0.860169	8.53146	2.33931
14240	NM_008023	Foxb2	forkhead box B2	0	0	0	0	0	0
14241	NM_008024	Foxl1	forkhead box L1	17	39	0.124831	0.254654	0.367133	0.692555
14245	NM_001130412,NM_015763,NM_172950	Lpin1	lipin 1	933	2900	3.73306	10.1595	10.9791	27.6296
14247	NM_008026	Fli1	Friend leukemia integration 1	703	1204	4.9173	7.36379	14.462	20.0265
14248	NM_001302207,NM_022009	Flii	flightless I actin binding protein	6955	12221	38.0819	58.5301	112.001	159.178
14251	NM_008027	Flot1	flotillin 1	4227	5568	55.4243	63.8409	163.005	173.621
14252	NM_001040403,NM_001284227,NM_001284228,NM_008028	Flot2	flotillin 2	4967	1198	42.1873	8.8742	124.075	24.1342
14254	NM_010228	Flt1	FMS-like tyrosine kinase 1	118	217	0.416275	0.669694	1.22428	1.82129
14255	NM_010229	Flt3	FMS-like tyrosine kinase 3	0	0	0	0	0	0
14256	NM_013520,NR_102725	Flt3l	FMS-like tyrosine kinase 3 ligand	129	67	2.65023	1.20431	7.79444	3.27523
14257	NM_008029	Flt4	FMS-like tyrosine kinase 4	513	977	1.95016	3.24812	5.73549	8.83355
14260	NM_001285458,NM_001285459,NM_001287817,NM_001287818,NM_010230	Fmn1	formin 1	2630	3157	5.0396	5.32772	14.8217	14.4892
14261	NM_001330291,NM_001330318,NM_010231	Fmo1	flavin containing monooxygenase 1	264	51	2.73444	0.46003	8.04211	1.25109
14262	NM_008030	Fmo3	flavin containing monooxygenase 3	0	12	0	0.106782	0	0.290403
14263	NM_001161763,NM_001161765,NM_010232	Fmo5	flavin containing monooxygenase 5	210	803	0.889294	2.97693	2.61545	8.09603
14264	NM_021355	Fmod	fibromodulin	2590	721	20.1192	4.89411	59.1716	13.31
14265	NM_001290424,NM_008031	Fmr1	fragile X mental retardation syndrome 1	7873	9343	39.8453	41.3461	117.187	112.445
14266	NM_008032	Aff2	AF4/FMR2 family, member 2	322	430	1.5939	1.858	4.68774	5.05301
14268	NM_001276408,NM_001276409,NM_001276410,NM_001276411,NM_001276412,NM_001276413,NM_010233	Fn1	fibronectin 1	1230792	619376	3391.66	1508.1	9975.02	4101.42
14269	NM_001038700,NM_001177648,NM_001177649,NM_001177650,NM_019406	Fnbp1	formin binding protein 1	2758	4637	13.3703	20.1684	39.3227	54.8497
14270	NM_001081011	Srgap2	SLIT-ROBO Rho GTPase activating protein 2	4281	6671	11.8275	16.1179	34.7852	43.834
14272	NM_008033	Fnta	farnesyltransferase, CAAX box, alpha	2156	3915	25.4538	40.4325	74.8607	109.96
14275	NM_001252552,NM_001252553,NM_001252554,NM_008034	Folr1	folate receptor 1 (adult)	132	297	2.08806	4.3461	6.14106	11.8196
14276	NM_001303231,NM_001303239,NM_008035	Folr2	folate receptor 2 (fetal)	14	29	0.251788	0.454383	0.740519	1.23574
14281	NM_010234	Fos	FBJ osteosarcoma oncogene	630	874	6.67351	8.10491	19.6271	22.042
14282	NM_001347586,NM_008036	Fosb	FBJ osteosarcoma oncogene B	69	80	0.404761	0.423822	1.19042	1.15262
14283	NM_010235	Fosl1	fos-like antigen 1	123	473	1.59393	5.38281	4.68782	14.639
14284	NM_008037	Fosl2	fos-like antigen 2	8113	6253	30.7374	20.7183	90.4001	56.3454
14287	NM_010236	Fpgs	folylpolyglutamyl synthetase	1054	985	10.3428	8.4551	30.4187	22.9944
14289	NM_008039	Fpr2	formyl peptide receptor 2	0	0	0	0	0	0
14290	NM_008040	Fpr-rs3	formyl peptide receptor, related sequence 3	0	0	0	0	0	0
14291	NM_008041	Fpr-rs4	formyl peptide receptor, related sequence 4	0	0	0	0	0	0
14293	NM_013521	Fpr1	formyl peptide receptor 1	0	0	0	0	0	0
14294	NM_008042	Fpr3	formyl peptide receptor 3	0	0	0	0	0	0
14296	NM_008043	Frat1	frequently rearranged in advanced T cell lymphomas	11	121	0.092048	0.899077	0.270718	2.44512
14297	NM_008044	Fxn	frataxin	222	272	4.4921	4.81358	13.2115	13.091
14299	NM_019681	Ncs1	neuronal calcium sensor 1	2602	1258	14.3207	6.05587	42.1178	16.4695
14300	NM_013522	Frg1	FSHD region gene 1	854	1640	17.4272	29.2664	51.2542	79.5927
14302	NM_001159544,NM_010237	Frk	fyn-related kinase	920	1503	4.32166	6.15038	12.7102	16.7265
14308	NM_008045	Fshb	follicle stimulating hormone beta	0	0	0	0	0	0
14309	NM_013523	Fshr	follicle stimulating hormone receptor	0	0	0	0	0	0
14311	NM_001301295,NM_178373	Cidec	cell death-inducing DFFA-like effector c	0	0	0	0	0	0
14312	NM_001204973,NM_010238,NR_037970	Brd2	bromodomain containing 2	9396	13027	45.0412	57.5794	132.468	156.592
14313	NM_001301373,NM_001301375,NM_008046	Fst	follistatin	402	1534	3.41299	11.2639	10.0378	30.6332
14314	NM_008047	Fstl1	follistatin-like 1	123204	86174	758.336	463.849	2230.3	1261.48
14317	NM_080845	Ftcd	formiminotransferase cyclodeaminase	0	0	0	0	0	0
14319	NM_010239,NR_073181	Fth1	ferritin heavy polypeptide 1	19291	64549	454.9	1330.9	1337.88	3619.51
14325	NM_010240	Ftl1	ferritin light polypeptide 1	87736	59163	2009.23	1184.84	5909.22	3222.29
14339	NM_001302266,NM_001302267,NM_001302268,NM_001302337,NM_010241	Aktip	thymoma viral proto-oncogene 1 interacting protein	1025	2397	10.5804	21.7518	31.1173	59.156
14343	NM_001271981,NM_008051	Fut1	fucosyltransferase 1	0	0	0	0	0	0
14344	NM_001271993,NM_018876	Fut2	fucosyltransferase 2	0	0	0	0	0	0
14345	NM_010242	Fut4	fucosyltransferase 4	209	272	1.26321	1.44007	3.71517	3.91641
14346	NR_033644	Fut4-ps1	fucosyltransferase 4, pseudogene 1	0	0	0	0	0	0
14347	NM_001177366,NM_001177367,NM_001289453,NM_001289454,NM_001289455,NM_001289456,NM_013524	Fut7	fucosyltransferase 7	0	2	0	0.01602	0	0.043568
14348	NM_010243	Fut9	fucosyltransferase 9	0	0	0	0	0	0
14349	NM_010244	Fv1	Friend virus susceptibility 1	152	105	2.44213	1.47725	7.18241	4.0175
14356	NM_019502	Timm10b	translocase of inner mitochondrial membrane 10B	897	1259	19.9743	24.5258	58.7452	66.7001
14357	NM_008052	Dtx1	deltex 1, E3 ubiquitin ligase	12	65	0.067433	0.338962	0.198322	0.921837
14359	NM_001113188,NM_001113189,NM_008053	Fxr1	fragile X mental retardation gene 1, autosomal homolog	4310	6827	45.1207	62.2322	132.702	169.246
14360	NM_001122892,NM_001122893,NM_008054	Fyn	Fyn proto-oncogene	1618	1118	10.1919	6.15572	29.9747	16.741
14362	NM_021457	Fzd1	frizzled class receptor 1	3176	1571	16.1131	6.96694	47.3895	18.9472
14365	NM_021458	Fzd3	frizzled class receptor 3	439	537	0.764439	0.817402	2.24825	2.223
14366	NM_008055	Fzd4	frizzled class receptor 4	2903	1201	17.494	6.32933	51.4507	17.2132
14367	NM_001042659,NM_022721	Fzd5	frizzled class receptor 5	1826	1820	5.88807	5.12397	17.3171	13.9351
14368	NM_001162494,NM_008056	Fzd6	frizzled class receptor 6	755	722	4.10712	3.43228	12.0792	9.33441
14369	NM_008057	Fzd7	frizzled class receptor 7	2175	1974	10.0439	7.97176	29.5396	21.6799
14370	NM_008058	Fzd8	frizzled class receptor 8	1095	446	7.26459	2.58669	21.3655	7.03473
14371	NM_010246	Fzd9	frizzled class receptor 9	73	8	0.764057	0.072013	2.24713	0.195846
14373	NM_008059	G0s2	G0/G1 switch gene 2	1039	4855	27.3654	111.865	80.483	304.226
14375	NM_010247	Xrcc6	X-ray repair complementing defective repair in Chinese hamster cells 6	971	1011	10.2028	9.2933	30.0069	25.274
14376	NM_001293621,NM_008060	Ganab	alpha glucosidase 2 alpha neutral subunit	15457	15065	87.5129	74.5702	257.379	202.8
14377	NM_008061	G6pc	glucose-6-phosphatase, catalytic	0	0	0	0	0	0
14378	NM_001289856,NM_001289857,NM_021331	G6pc2	glucose-6-phosphatase, catalytic, 2	0	0	0	0	0	0
14380	NM_019468	G6pd2	glucose-6-phosphate dehydrogenase 2	0	0	0	0	0	0
14381	NM_008062	G6pdx	glucose-6-phosphate dehydrogenase X-linked	7399	14559	62.8246	108.112	184.77	294.022
14385	NM_001293630,NM_001293631,NM_008063	Slc37a4	solute carrier family 37 (glucose-6-phosphate transporter), member 4	347	357	3.52884	3.13593	10.3785	8.52844
14387	NM_001159324,NM_008064	Gaa	glucosidase, alpha, acid	9966	21863	62.413	119.86	183.559	325.971
14388	NM_001301298,NM_021356	Gab1	growth factor receptor bound protein 2-associated protein 1	2352	3481	10.6526	13.852	31.3297	37.6717
14389	NM_001162477,NM_010248	Gab2	growth factor receptor bound protein 2-associated protein 2	2387	2303	8.82584	7.44589	25.9572	20.2498
14390	NM_008065	Gabpa	GA repeat binding protein, alpha	2395	4565	10.6679	17.7841	31.3747	48.3655
14391	NM_001271467,NM_001271468,NM_001271469,NM_001271470,NM_001271492,NM_010249,NM_207669,NR_073183	Gabpb1	GA repeat binding protein, beta 1	1230	1276	10.755	9.17879	31.6309	24.9626
14394	NM_010250	Gabra1	gamma-aminobutyric acid (GABA) A receptor, subunit alpha 1	0	0	0	0	0	0
14395	NM_008066	Gabra2	gamma-aminobutyric acid (GABA) A receptor, subunit alpha 2	0	0	0	0	0	0
14396	NM_008067	Gabra3	gamma-aminobutyric acid (GABA) A receptor, subunit alpha 3	480	106	2.85695	0.548529	8.40241	1.49178
14397	NM_010251	Gabra4	gamma-aminobutyric acid (GABA) A receptor, subunit alpha 4	0	0	0	0	0	0
14399	NM_001099641,NM_008068	Gabra6	gamma-aminobutyric acid (GABA) A receptor, subunit alpha 6	0	0	0	0	0	0
14400	NM_008069	Gabrb1	gamma-aminobutyric acid (GABA) A receptor, subunit beta 1	0	0	0	0	0	0
14401	NM_001347314,NM_008070	Gabrb2	gamma-aminobutyric acid (GABA) A receptor, subunit beta 2	0	0	0	0	0	0
14402	NM_001038701,NM_008071	Gabrb3	gamma-aminobutyric acid (GABA) A receptor, subunit beta 3	0	0	0	0	0	0
14403	NM_008072	Gabrd	gamma-aminobutyric acid (GABA) A receptor, subunit delta	3	0	0.023644	0	0.069539	0
14404	NM_017369	Gabre	gamma-aminobutyric acid (GABA) A receptor, subunit epsilon	295	129	2.34322	0.893228	6.8915	2.42921
14405	NM_010252	Gabrg1	gamma-aminobutyric acid (GABA) A receptor, subunit gamma 1	0	0	0	0	0	0
14406	NM_008073,NM_177408	Gabrg2	gamma-aminobutyric acid (GABA) A receptor, subunit gamma 2	0	0	0	0	0	0
14407	NM_008074	Gabrg3	gamma-aminobutyric acid (GABA) A receptor, subunit gamma 3	0	2	0	0.023223	0	0.063158
14408	NM_008075	Gabrr1	gamma-aminobutyric acid (GABA) C receptor, subunit rho 1	0	0	0	0	0	0
14409	NM_008076	Gabrr2	gamma-aminobutyric acid (GABA) C receptor, subunit rho 2	0	5	0	0.051572	0	0.140255
14411	NM_001347433,NM_133661	Slc6a12	solute carrier family 6 (neurotransmitter transporter, betaine/GABA), member 12	8	23	0.061872	0.166749	0.181967	0.453488
14412	NM_144512	Slc6a13	solute carrier family 6 (neurotransmitter transporter, GABA), member 13	0	0	0	0	0	0
14415	NM_001312900,NM_008077	Gad1	glutamate decarboxylase 1	0	0	0	0	0	0
14417	NM_008078	Gad2	glutamic acid decarboxylase 2	2	2	0.007898	0.006907	0.023229	0.018784
14419	NM_001329667,NM_010253	Gal	galanin	0	15	0	0.359781	0	0.978457
14420	NM_008079	Galc	galactosylceramidase	2246	3162	13.0387	16.0534	38.3474	43.6586
14421	NM_001244617,NM_001244618,NM_008080,NM_027739,NR_045166	B4galnt1	beta-1,4-N-acetyl-galactosaminyl transferase 1	869	557	8.1079	4.56012	23.8457	12.4017
14422	NM_008081	B4galnt2	beta-1,4-N-acetyl-galactosaminyl transferase 2	0	0	0	0	0	0
14423	NM_001160404,NM_013814	Galnt1	UDP-N-acetyl-alpha-D-galactosamine:polypeptide N-acetylgalactosaminyltransferase 1	4700	8409	26.5847	41.5975	78.1869	113.128
14425	NM_015736	Galnt3	UDP-N-acetyl-alpha-D-galactosamine:polypeptide N-acetylgalactosaminyltransferase 3	7	21	0.042089	0.110266	0.123787	0.299878
14426	NM_015737	Galnt4	UDP-N-acetyl-alpha-D-galactosamine:polypeptide N-acetylgalactosaminyltransferase 4	1932	1682	8.3908	6.38886	24.6777	17.3751
14427	NM_008082	Galr1	galanin receptor 1	0	0	0	0	0	0
14428	NM_010254	Galr2	galanin receptor 2	0	0	0	0	0	0
14429	NM_015738	Galr3	galanin receptor 3	0	0	0	0	0	0
14430	NM_001302511,NM_016658	Galt	galactose-1-phosphate uridyl transferase	322	617	3.38375	5.87198	9.95177	15.9694
14431	NM_001347119,NM_010255	Gamt	guanidinoacetate methyltransferase	503	807	11.2392	15.8131	33.055	43.0052
14432	NM_008083	Gap43	growth associated protein 43	24	4	0.403702	0.051005	1.18731	0.138712
14433	NM_001289726,NM_008084	Gapdh	glyceraldehyde-3-phosphate dehydrogenase	43771	41854	683.773	571.805	2011.01	1555.07
14447	NM_001290631,NM_008085	Gapdhs	glyceraldehyde-3-phosphate dehydrogenase, spermatogenic	0	0	0	0	0	0
14450	NM_010256	Gart	phosphoribosylglycinamide formyltransferase	2223	3861	14.8421	22.541	43.6512	61.3022
14451	NM_008086	Gas1	growth arrest specific 1	5633	6591	39.9648	40.8878	117.538	111.198
14453	NM_001330607,NM_001330608,NM_008087	Gas2	growth arrest specific 2	291	342	2.7817	2.86299	8.18111	7.78617
14455	NR_002840	Gas5	growth arrest specific 5	1921	3133	16.7062	23.8263	49.1336	64.7979
14456	NM_019521	Gas6	growth arrest specific 6	17856	40594	152.967	304.116	449.884	827.072
14457	NM_001109657,NM_001277079,NM_001277080,NM_008088	Gas7	growth arrest specific 7	6135	2994	19.1825	8.18642	56.4167	22.2637
14459	NM_010257	Gast	gastrin	0	0	0	0	0	0
14460	NM_008089	Gata1	GATA binding protein 1	0	0	0	0	0	0
14461	NM_008090	Gata2	GATA binding protein 2	281	719	1.92069	4.30156	5.64884	11.6985
14462	NM_008091	Gata3	GATA binding protein 3	117	122	0.80444	0.735195	2.36589	1.99943
14463	NM_001310610,NM_008092	Gata4	GATA binding protein 4	6129	5559	39.9583	31.6958	117.519	86.1997
14464	NM_008093	Gata5	GATA binding protein 5	8	0	0.050489	0	0.14849	0
14465	NM_010258	Gata6	GATA binding protein 6	2523	5062	17.5427	30.785	51.5938	83.7225
14466	NM_001077411,NM_008094,NR_122037	Gba	glucosidase, beta, acid	5387	12496	55.6677	114.345	163.721	310.973
14467	NM_008095	Gbas	glioblastoma amplified sequence	1703	1987	18.0246	18.3979	53.011	50.0348
14468	NM_010259	Gbp2b	guanylate binding protein 2b	0	0	0	0	0	0
14469	NM_010260	Gbp2	guanylate binding protein 2	567	974	5.12438	7.70342	15.071	20.9502
14470	NM_010261	Rabac1	Rab acceptor 1 (prenylated)	2470	6135	62.6889	136.195	184.371	370.396
14472	NM_010262	Gbx2	gastrulation brain homeobox 2	322	89	3.36293	0.808619	9.89053	2.19911
14473	NM_008096	Gc	group specific component	0	0	0	0	0	0
14479	NM_001301628,NM_027604	Usp15	ubiquitin specific peptidase 15	2526	3900	4.87996	6.58804	14.3522	17.9168
14489	NM_008098	Mtpn	myotrophin	12102	8554	66.5092	41.1071	195.607	111.795
14525	NM_001159297,NM_008099	Gcsam	germinal center associated, signaling and motility	0	0	0	0	0	0
14526	NM_008100	Gcg	glucagon	0	0	0	0	0	0
14527	NM_008101	Gcgr	glucagon receptor	0	0	0	0	0	0
14528	NM_008102	Gch1	GTP cyclohydrolase 1	215	487	1.72511	3.42181	5.07361	9.30592
14531	NM_008103	Gcm1	glial cells missing homolog 1 (Drosophila)	0	0	0	0	0	0
14533	NM_015740	Bloc1s1	biogenesis of lysosomal organelles complex-1, subunit 1	784	842	31.664	29.7169	93.1252	80.8177
14534	NM_001038010,NM_020004	Kat2a	K(lysine) acetyltransferase 2A	1867	2439	13.6077	15.5476	40.0209	42.2832
14536	NM_001159548,NM_001159549,NM_010264	Nr6a1	nuclear receptor subfamily 6, group A, member 1	179	173	0.651598	0.541467	1.91638	1.47257
14537	NM_001136484,NM_010265,NM_173442	Gcnt1	glucosaminyl (N-acetyl) transferase 1, core 2	406	316	1.95348	1.32867	5.74528	3.61343
14538	NM_008105,NM_023887,NM_133219	Gcnt2	glucosaminyl (N-acetyl) transferase 2, I-branching enzyme	644	869	3.42144	4.03378	10.0626	10.9702
14539	NM_008106	Opn1mw	opsin 1 (cone pigments), medium-wave-sensitive (color blindness, deutan)	0	0	0	0	0	0
14544	NM_010266	Gda	guanine deaminase	2350	1244	9.63611	4.46065	28.3402	12.1311
14545	NM_010267	Gdap1	ganglioside-induced differentiation-associated-protein 1	21	34	0.115249	0.165811	0.338953	0.450938
14547	NM_010269,NR_104341	Gdap2	ganglioside-induced differentiation-associated-protein 2	950	1800	7.20686	11.9428	21.1957	32.4796
14548	NM_001010930,NM_010270	Mrps33	mitochondrial ribosomal protein S33	853	1247	18.1765	23.1044	53.4579	62.8346
14555	NM_010271	Gpd1	glycerol-3-phosphate dehydrogenase 1 (soluble)	11	6	0.08537	0.038261	0.251077	0.104053
14559	NM_001163282,NM_008107	Gdf1	growth differentiation factor 1	50	72	0.401455	0.643245	1.1807	1.74936
14560	NM_145741	Gdf10	growth differentiation factor 10	92	17	0.544177	0.083496	1.60045	0.227075
14561	NM_010272	Gdf11	growth differentiation factor 11	1637	1885	6.23271	6.27619	18.3307	17.0687
14562	NM_008108	Gdf3	growth differentiation factor 3	0	0	0	0	0	0
14563	NM_008109	Gdf5	growth differentiation factor 5	4	22	0.038333	0.182299	0.112739	0.495778
14566	NM_008110	Gdf9	growth differentiation factor 9	26	106	0.312842	1.13985	0.920081	3.09993
14567	NM_010273	Gdi1	guanosine diphosphate (GDP) dissociation inhibitor 1	3041	1970	25.4225	14.4018	74.7688	39.167
14569	NM_008112	Gdi2	guanosine diphosphate (GDP) dissociation inhibitor 2	20284	28095	168.063	203.571	494.28	553.629
14570	NM_008113	Arhgdig	Rho GDP dissociation inhibitor (GDI) gamma	31	8	0.645967	0.132512	1.89982	0.360379
14571	NM_001145820,NM_010274	Gpd2	glycerol phosphate dehydrogenase 2, mitochondrial	1029	2916	4.04958	10.0767	11.91	27.4045
14573	NM_001301332,NM_001301333,NM_001301357,NM_010275	Gdnf	glial cell line derived neurotrophic factor	101	47	0.539094	0.21928	1.5855	0.596354
14579	NM_010276	Gem	GTP binding protein (gene overexpressed in skeletal muscle)	129	315	1.26439	2.70297	3.71862	7.35097
14580	NM_001131020,NM_010277	Gfap	glial fibrillary acidic protein	0	0	0	0	0	0
14581	NM_001267621,NM_010278	Gfi1	growth factor independent 1	0	6	0	0.036156	0	0.098329
14582	NM_001160406,NM_008114	Gfi1b	growth factor independent 1B	0	0	0	0	0	0
14583	NM_013528	Gfpt1	glutamine fructose-6-phosphate transaminase 1	5104	6684	18.1464	20.779	53.3693	56.5104
14584	NM_013529	Gfpt2	glutamine fructose-6-phosphate transaminase 2	15864	14788	118.017	96.201	347.094	261.627
14585	NM_001285457,NM_010279,NR_104342	Gfra1	glial cell line derived neurotrophic factor family receptor alpha 1	1682	1394	8.02142	5.81473	23.5913	15.8137
14586	NM_001302094,NM_001302095,NM_008115	Gfra2	glial cell line derived neurotrophic factor family receptor alpha 2	114	407	0.733057	2.46182	2.15595	6.69514
14587	NM_010280	Gfra3	glial cell line derived neurotrophic factor family receptor alpha 3	0	4	0	0.038911	0	0.105821
14588	NM_001136063,NM_001271001,NM_001271002,NM_020014	Gfra4	glial cell line derived neurotrophic factor family receptor alpha 4	40	13	0.597593	0.16875	1.75755	0.458931
14590	NM_010281	Ggh	gamma-glutamyl hydrolase	1212	2100	20.303	30.7599	59.712	83.6544
14593	NM_001331119,NM_001331176,NM_001331177,NM_001331178,NM_001331180,NM_010282,NR_138552,NR_138553,NR_138555	Ggps1	geranylgeranyl diphosphate synthase 1	1887	3845	8.11285	14.5602	23.8602	39.5977
14594	NM_001145821,NM_001308299,NM_001308300,NM_010283	Ggta1	glycoprotein galactosyltransferase alpha 1, 3	5826	11154	36.2485	60.9033	106.608	165.632
14595	NM_022305	B4galt1	UDP-Gal:betaGlcNAc beta 1,4- galactosyltransferase, polypeptide 1	18771	5413	91.9431	23.1845	270.409	63.0524
14598	NM_001305992,NM_008116	Ggt1	gamma-glutamyltransferase 1	0	83	0	0.749985	0	2.03965
14599	NM_008117	Gh	growth hormone	0	0	0	0	0	0
14600	NM_001048178,NM_001286370,NM_010284	Ghr	growth hormone receptor	8496	22374	48.2377	108.998	141.869	296.431
14601	NM_001329683,NM_010285	Ghrh	growth hormone releasing hormone	0	0	0	0	0	0
14602	NM_001003685	Ghrhr	growth hormone releasing hormone receptor	0	0	0	0	0	0
14603	NM_008118	Gif	gastric intrinsic factor	0	0	0	0	0	0
14605	NM_001077364,NM_010286,NR_122039	Tsc22d3	TSC22 domain family, member 3	852	867	9.78923	8.7963	28.7906	23.9223
14607	NM_008119	Gip	gastric inhibitory polypeptide	0	0	0	0	0	0
14608	NM_001310734,NM_010287	Gpr83	G protein-coupled receptor 83	0	0	0	0	0	0
14609	NM_010288	Gja1	gap junction protein, alpha 1	1737	1239	12.4221	7.75141	36.534	21.0807
14610	NM_010289	Gja10	gap junction protein, alpha 10	0	0	0	0	0	0
14611	NM_001271623,NM_016975	Gja3	gap junction protein, alpha 3	0	0	0	0	0	0
14612	NM_008120	Gja4	gap junction protein, alpha 4	96	125	1.25168	1.43535	3.68123	3.90358
14613	NM_001271628,NM_008121	Gja5	gap junction protein, alpha 5	9	49	0.059204	0.295101	0.174121	0.802554
14615	NM_001159382,NM_001159383,NM_008122	Gjc1	gap junction protein, gamma 1	992	587	10.9038	5.43988	32.0686	14.7943
14616	NM_008123	Gja8	gap junction protein, alpha 8	0	0	0	0	0	0
14617	NM_010290	Gjd2	gap junction protein, delta 2	0	0	0	0	0	0
14618	NM_001302496,NM_001302497,NM_001302498,NM_008124	Gjb1	gap junction protein, beta 1	0	0	0	0	0	0
14619	NM_008125	Gjb2	gap junction protein, beta 2	0	0	0	0	0	0
14620	NM_001160012,NM_008126	Gjb3	gap junction protein, beta 3	417	113	4.94125	1.16523	14.5324	3.16895
14621	NM_008127	Gjb4	gap junction protein, beta 4	157	79	2.40245	1.06006	7.0657	2.88293
14622	NM_010291	Gjb5	gap junction protein, beta 5	331	117	4.31129	1.33136	12.6797	3.62075
14623	NM_001010937,NM_001271663	Gjb6	gap junction protein, beta 6	0	0	0	0	0	0
14625	NM_010293	Gykl1	glycerol kinase-like 1	0	0	0	0	0	0
14626	NM_010294	Gk2	glycerol kinase 2	0	0	0	0	0	0
14628	NM_172416	Ostm1	osteopetrosis associated transmembrane protein 1	2563	5737	18.9208	37.0338	55.6468	100.717
14629	NM_010295	Gclc	glutamate-cysteine ligase, catalytic subunit	870	1512	5.63546	8.5664	16.5741	23.2971
14630	NM_008129	Gclm	glutamate-cysteine ligase, modifier subunit	1849	3094	19.8128	29.005	58.2702	78.8817
14632	NM_010296	Gli1	GLI-Kruppel family member GLI1	4	2	0.024264	0.01061	0.071362	0.028854
14633	NM_001081125	Gli2	GLI-Kruppel family member GLI2	158	374	0.51998	1.08051	1.52929	2.93856
14634	NM_008130	Gli3	GLI-Kruppel family member GLI3	2908	2521	7.66517	5.81201	22.5436	15.8063
14635	NM_016905	Galk1	galactokinase 1	2232	2405	32.9118	31.0157	96.7952	84.3499
14645	NM_008131	Glul	glutamate-ammonia ligase (glutamine synthetase)	4316	7006	34.1495	48.4837	100.435	131.856
14651	NM_001159626,NM_024284	Hagh	hydroxyacyl glutathione hydrolase	404	660	7.53516	10.7528	22.1612	29.2432
14652	NM_021332	Glp1r	glucagon-like peptide 1 receptor	0	21	0	0.269794	0	0.73373
14654	NM_001290821,NM_020492	Glra1	glycine receptor, alpha 1 subunit	6	5	0.053686	0.036905	0.157893	0.100368
14657	NM_010297	Glra4	glycine receptor, alpha 4 subunit	0	0	0	0	0	0
14658	NM_001281969,NM_001345955,NM_001345956,NM_001345957,NM_001345958,NM_001345959,NM_001345996,NM_010298	Glrb	glycine receptor, beta subunit	14	8	0.099213	0.048795	0.291788	0.132703
14659	NM_008132	Glrp1	glutamine repeat protein 1	0	0	0	0	0	0
14660	NM_001081081,NM_001113383	Gls	glutaminase	3683	6884	17.594	27.9227	51.7448	75.9384
14661	NM_008133	Glud1	glutamate dehydrogenase 1	6958	7633	48.9369	46.9488	143.926	127.682
14663	NM_001289587,NM_008134	Glycam1	glycosylation dependent cell adhesion molecule 1	0	0	0	0	0	0
14664	NM_008135	Slc6a9	solute carrier family 6 (neurotransmitter transporter, glycine), member 9	1624	505	11.0198	2.99231	32.4096	8.13787
14667	NM_010299	Gm2a	GM2 ganglioside activator protein	1152	3891	6.01264	17.7587	17.6834	48.2964
14670	NM_008136	Gnl1	guanine nucleotide binding protein-like 1	2959	3993	23.9484	28.2633	70.4332	76.8647
14672	NM_010301	Gna11	guanine nucleotide binding protein, alpha 11	4703	1213	32.0239	7.21854	94.1836	19.6315
14673	NM_010302	Gna12	guanine nucleotide binding protein, alpha 12	2563	1059	30.2816	10.9377	89.0596	29.7462
14674	NM_010303	Gna13	guanine nucleotide binding protein, alpha 13	3074	7569	11.0166	23.727	32.4002	64.5276
14675	NM_008137	Gna14	guanine nucleotide binding protein, alpha 14	27	133	0.173716	0.762703	0.510905	2.07424
14676	NM_010304	Gna15	guanine nucleotide binding protein, alpha 15	0	11	0	0.106223	0	0.288882
14677	NM_010305	Gnai1	guanine nucleotide binding protein (G protein), alpha inhibiting 1	602	582	4.18664	3.53607	12.3131	9.61666
14678	NM_008138	Gnai2	guanine nucleotide binding protein (G protein), alpha inhibiting 2	22625	7184	230.86	64.1015	678.97	174.33
14679	NM_010306	Gnai3	guanine nucleotide binding protein (G protein), alpha inhibiting 3	7040	10477	47.7754	62.1787	140.509	169.101
14680	NM_010307,NM_177137	Gnal	guanine nucleotide binding protein, alpha stimulating, olfactory type	17	32	0.063341	0.107463	0.186288	0.292255
14681	NM_001113384,NM_010308	Gnao1	guanine nucleotide binding protein, alpha O	1498	465	6.06421	2.07012	17.8351	5.62988
14682	NM_008139	Gnaq	guanine nucleotide binding protein, alpha q polypeptide	4238	6128	16.707	21.1271	49.1362	57.457
14683	NM_001077507,NM_001077510,NM_001310083,NM_001310085,NM_010309,NM_019690,NM_022000,NM_201616,NM_201617,NM_201618,NR_003258	Gnas	GNAS (guanine nucleotide binding protein, alpha stimulating) complex locus	49799	58206	620.57	641.12	1825.12	1743.58
14685	NM_008140	Gnat1	guanine nucleotide binding protein, alpha transducing 1	0	0	0	0	0	0
14686	NM_008141	Gnat2	guanine nucleotide binding protein, alpha transducing 2	8	26	0.088224	0.277293	0.25947	0.754123
14687	NM_010311	Gnaz	guanine nucleotide binding protein, alpha z subunit	24	61	0.21443	0.484204	0.630649	1.31684
14688	NM_001160016,NM_001160017,NM_008142	Gnb1	guanine nucleotide binding protein (G protein), beta 1	19677	24131	140.002	150.137	411.752	408.31
14693	NM_010312	Gnb2	guanine nucleotide binding protein (G protein), beta 2	13321	16656	187.639	205.168	551.853	557.972
14694	NM_008143	Rack1	receptor for activated C kinase 1	41779	55973	740.09	867.093	2176.64	2358.14
14695	NM_013530	Gnb3	guanine nucleotide binding protein (G protein), beta 3	0	0	0	0	0	0
14696	NM_001348062,NM_001348104,NM_001348105,NM_013531	Gnb4	guanine nucleotide binding protein (G protein), beta 4	785	644	2.86216	2.05927	8.41772	5.60038
14697	NM_010313,NM_138719,NR_073186	Gnb5	guanine nucleotide binding protein (G protein), beta 5	674	1199	6.72013	10.467	19.7642	28.466
14699	NM_010314	Gngt1	guanine nucleotide binding protein (G protein), gamma transducing activity polypeptide 1	0	0	0	0	0	0
14700	NM_025277	Gng10	guanine nucleotide binding protein (G protein), gamma 10	1571	1665	31.1455	28.8723	91.6002	78.5208
14701	NM_001177556,NM_001177557,NM_001177558,NM_001177559,NM_001177560,NM_025278	Gng12	guanine nucleotide binding protein (G protein), gamma 12	10937	18177	57.4275	83.4534	168.897	226.959
14702	NM_001038637,NM_001285908,NM_001285909,NM_001285910,NM_001285911,NM_010315	Gng2	guanine nucleotide binding protein (G protein), gamma 2	216	166	1.23565	0.836183	3.63411	2.27407
14704	NM_010316	Gng3	guanine nucleotide binding protein (G protein), gamma 3	0	0	0	0	0	0
14705	NM_001136064,NM_001290823,NM_008144	Bscl2	Berardinelli-Seip congenital lipodystrophy 2 (seipin)	1441	2387	21.8035	31.6982	64.125	86.2061
14706	NM_001302997,NM_010317	Gng4	guanine nucleotide binding protein (G protein), gamma 4	10	25	0.065501	0.146643	0.192641	0.39881
14707	NM_010318	Gng5	guanine nucleotide binding protein (G protein), gamma 5	3272	5229	135.858	189.832	399.564	516.267
14708	NM_001038655,NM_010319	Gng7	guanine nucleotide binding protein (G protein), gamma 7	108	64	0.711109	0.361541	2.0914	0.983243
14709	NM_010320	Gng8	guanine nucleotide binding protein (G protein), gamma 8	265	173	6.39189	3.65088	18.7988	9.92891
14710	NM_001038664,NM_001284393,NM_001284397,NM_023121	Gngt2	guanine nucleotide binding protein (G protein), gamma transducing activity polypeptide 2	19	28	0.66826	0.89543	1.96538	2.4352
14711	NM_010321	Gnmt	glycine N-methyltransferase	10	9	0.198415	0.168296	0.583547	0.457697
14712	NM_010322	Gnpat	glyceronephosphate O-acyltransferase	3150	1085	23.4496	7.05876	68.9663	19.1969
14714	NM_008145,NR_133010	Gnrh1	gonadotropin releasing hormone 1	0	5	0	0.145773	0	0.396442
14715	NM_001310651,NM_001310653,NM_010323	Gnrhr	gonadotropin releasing hormone receptor	0	0	0	0	0	0
14718	NM_010324	Got1	glutamic-oxaloacetic transaminase 1, soluble	1728	2477	18.6604	23.3849	54.8809	63.5974
14719	NM_010325	Got2	glutamatic-oxaloacetic transaminase 2, mitochondrial	4865	4925	46.0803	40.7925	135.524	110.939
14723	NM_010326	Gp1ba	glycoprotein 1b, alpha polypeptide	0	0	0	0	0	0
14724	NM_001001999,NM_010327	Gp1bb	glycoprotein Ib, beta polypeptide	127	255	1.34321	2.37313	3.95044	6.45394
14725	NM_001081088	Lrp2	low density lipoprotein receptor-related protein 2	70	32	0.100009	0.039756	0.294131	0.10812
14726	NM_001290822,NM_010329	Pdpn	podoplanin	8814	3040	106.631	32.1638	313.608	87.4723
14727	NM_001291892,NM_001291893,NM_008147	Lilr4b	leukocyte immunoglobulin-like receptor, subfamily B, member 4B	19	40	0.275036	0.519155	0.808892	1.41189
14728	NM_001291894,NM_013532	Lilrb4a	leukocyte immunoglobulin-like receptor, subfamily B, member 4A	57	75	0.834559	0.959022	2.45448	2.60815
14729	NM_008148	Gp5	glycoprotein 5 (platelet)	7	16	0.061811	0.140384	0.18179	0.381786
14731	NM_010331	Gpaa1	GPI anchor attachment protein 1	2493	1131	27.1987	10.7898	79.9926	29.3439
14732	NM_008149	Gpam	glycerol-3-phosphate acyltransferase, mitochondrial	1825	2559	10.5852	12.9816	31.1314	35.3047
14733	NM_016696	Gpc1	glypican 1	1134	895	7.08904	4.88942	20.8492	13.2972
14734	NM_016697	Gpc3	glypican 3	1147	580	11.2292	4.96689	33.0254	13.5079
14735	NM_008150	Gpc4	glypican 4	9565	9666	91.3829	80.7614	268.761	219.638
14738	NM_001010941,NM_008151	Gpr12	G-protein coupled receptor 12	0	0	0	0	0	0
14739	NM_010333	S1pr2	sphingosine-1-phosphate receptor 2	4004	6905	31.5931	47.6509	92.9166	129.591
14744	NM_008152	Gpr65	G-protein coupled receptor 65	8	10	0.082772	0.090212	0.243436	0.24534
14745	NM_001290486,NM_010336,NM_172989	Lpar1	lysophosphatidic acid receptor 1	5775	4577	37.2368	25.8004	109.515	70.1665
14747	NM_008153	Cmklr1	chemokine-like receptor 1	485	433	3.78207	2.95505	11.1232	8.03654
14748	NM_008154	Gpr3	G-protein coupled receptor 3	32	13	0.32873	0.114614	0.966809	0.311702
14751	NM_008155	Gpi1	glucose phosphate isomerase 1	15019	18916	115.556	127.282	339.857	346.156
14755	NM_001291025,NM_011822	Pigq	phosphatidylinositol glycan anchor biosynthesis, class Q	2737	3125	19.5088	19.4809	57.3763	52.9802
14756	NM_008156	Gpld1	glycosylphosphatidylinositol specific phospholipase D1	41	192	0.192725	0.798026	0.566812	2.1703
14758	NM_001177955,NM_001177956,NM_001177957,NM_001177958,NM_001177959,NM_001177960,NM_001177961,NM_001177962,NM_023122	Gpm6b	glycoprotein m6b	5377	11657	27.3756	50.5447	80.5127	137.461
14760	NM_001167694,NM_001167695,NM_001167696,NM_001167697,NM_001167699,NM_001167700,NM_008157,NR_072990,NR_074084	Gpr19	G protein-coupled receptor 19	72	195	0.917301	2.1306	2.69782	5.79437
14761	NM_008158	Gpr27	G protein-coupled receptor 27	0	0	0	0	0	0
14762	NM_008159	Gpr33	G protein-coupled receptor 33	0	0	0	0	0	0
14763	NM_010338	Gpr37	G protein-coupled receptor 37	0	0	0	0	0	0
14764	NM_009962	Ptgdr2	prostaglandin D2 receptor 2	0	10	0	0.072412	0	0.196931
14765	NM_001308501,NM_010340	Gpr50	G-protein-coupled receptor 50	0	4	0	0.021872	0	0.059484
14766	NM_001198894,NM_018882	Adgrg1	adhesion G protein-coupled receptor G1	84	153	0.521731	0.83336	1.53443	2.2664
14767	NM_001319227,NM_010341	Nmur1	neuromedin U receptor 1	2	2	0.032032	0.031741	0.094206	0.086322
14768	NM_001190984,NM_001190985,NM_021295	Lancl1	LanC (bacterial lantibiotic synthetase component C)-like 1	717	1357	3.58598	6.08278	10.5465	16.5427
14772	NM_001080743,NM_019497	Grk4	G protein-coupled receptor kinase 4	61	143	0.479774	0.995325	1.41104	2.70688
14773	NM_018869	Grk5	G protein-coupled receptor kinase 5	3024	5351	21.2045	32.8212	62.3635	89.2602
14775	NM_001329527,NM_001329528,NM_008160	Gpx1	glutathione peroxidase 1	6043	9755	128.23	180.997	377.131	492.239
14776	NM_030677	Gpx2	glutathione peroxidase 2	3	3	0.041638	0.04849	0.12246	0.131874
14777	NR_033563	Gpx2-ps1	glutathione peroxidase 2, pseudogene 1	0	0	0	0	0	0
14778	NM_001329860,NM_008161	Gpx3	glutathione peroxidase 3	10964	13246	160.004	169.05	470.58	459.748
14780	NM_010343	Gpx5	glutathione peroxidase 5	0	0	0	0	0	0
14782	NM_010344	Gsr	glutathione reductase	1273	2495	10.5793	18.1371	31.1142	49.3255
14783	NM_001177629,NM_010345	Grb10	growth factor receptor bound protein 10	7317	8235	31.944	31.4376	93.9486	85.4975
14784	NM_001313936,NM_001313937,NM_008163	Grb2	growth factor receptor bound protein 2	2796	4611	22.9697	33.1198	67.5548	90.0724
14786	NM_010346	Grb7	growth factor receptor bound protein 7	0	0	0	0	0	0
14787	NM_001163465,NM_008164	Rhpn1	rhophilin, Rho GTPase binding protein 1	19	33	0.184534	0.280347	0.542723	0.762429
14788	NM_013533	Gpr162	G protein-coupled receptor 162	8	14	0.06208	0.099153	0.182579	0.269657
14789	NM_013534	P3h3	prolyl 3-hydroxylase 3	4399	6773	35.1586	47.3425	103.403	128.752
14790	NM_013535	Grcc10	gene rich cluster, C10 gene	865	621	33.889	21.2478	99.669	57.7854
14791	NM_013536	Emg1	EMG1 N1-specific pseudouridine methyltransferase	1270	1519	26.9797	28.226	79.3484	76.763
14792	NM_145130	Lpcat3	lysophosphatidylcholine acyltransferase 3	3889	2311	34.5241	17.9404	101.537	48.7905
14793	NM_013538	Cdca3	cell division cycle associated 3	2176	300	32.4824	3.9149	95.5321	10.6469
14794	NM_001306050,NM_001306051,NM_001306052,NM_001306053,NM_013539	Spsb2	splA/ryanodine receptor domain and SOCS box containing 2	381	494	7.02707	7.99573	20.6669	21.7451
14797	NM_001276288,NM_010347,NR_074087	Aes	amino-terminal enhancer of split	11181	19869	168.882	262.51	496.689	713.921
14799	NM_001113325,NM_001252403,NM_008165	Gria1	glutamate receptor, ionotropic, AMPA1 (alpha 1)	0	4	0	0.013475	0	0.036647
14800	NM_001039195,NM_001083806,NM_013540	Gria2	glutamate receptor, ionotropic, AMPA2 (alpha 2)	0	0	0	0	0	0
14802	NM_001113180,NM_001113181,NM_019691	Gria4	glutamate receptor, ionotropic, AMPA4 (alpha 4)	460	204	2.02863	0.828417	5.9663	2.25295
14803	NM_008166	Grid1	glutamate receptor, ionotropic, delta 1	0	0	0	0	0	0
14804	NM_008167	Grid2	glutamate receptor, ionotropic, delta 2	0	0	0	0	0	0
14805	NM_001346964,NM_010348,NM_146072	Grik1	glutamate receptor, ionotropic, kainate 1	0	0	0	0	0	0
14806	NM_001111268,NM_010349	Grik2	glutamate receptor, ionotropic, kainate 2 (beta 2)	136	236	0.619913	0.95484	1.82319	2.59678
14807	NM_001081097	Grik3	glutamate receptor, ionotropic, kainate 3	0	0	0	0	0	0
14809	NM_008168	Grik5	glutamate receptor, ionotropic, kainate 5 (gamma 2)	211	439	1.21655	2.22009	3.57792	6.03774
14810	NM_001177656,NM_001177657,NM_008169	Grin1	glutamate receptor, ionotropic, NMDA1 (zeta 1)	68	23	0.357518	0.101727	1.05147	0.276655
14811	NM_008170	Grin2a	glutamate receptor, ionotropic, NMDA2A (epsilon 1)	0	0	0	0	0	0
14812	NM_008171	Grin2b	glutamate receptor, ionotropic, NMDA2B (epsilon 2)	0	0	0	0	0	0
14813	NM_010350	Grin2c	glutamate receptor, ionotropic, NMDA2C (epsilon 3)	3	3	0.009076	0.011434	0.026694	0.031096
14814	NM_008172	Grin2d	glutamate receptor, ionotropic, NMDA2D (epsilon 4)	122	106	0.617016	0.469328	1.81467	1.27638
14815	NM_008173	Nr3c1	nuclear receptor subfamily 3, group C, member 1	4706	9621	16.5151	29.5296	48.5717	80.3084
14816	NM_001114333,NM_016976	Grm1	glutamate receptor, metabotropic 1	13	31	0.038419	0.084943	0.112991	0.23101
14823	NM_001311072,NM_008174	Grm8	glutamate receptor, metabotropic 8	0	4	0	0.018199	0	0.049493
14824	NM_008175	Grn	granulin	17467	48389	166.308	402.918	489.12	1095.77
14825	NM_008176	Cxcl1	chemokine (C-X-C motif) ligand 1	84	195	1.94585	3.97872	5.72285	10.8205
14827	NM_007952	Pdia3	protein disulfide isomerase associated 3	50351	51386	423.347	377.829	1245.08	1027.54
14828	NM_001163434,NM_022310	Hspa5	heat shock protein 5	47900	42670	417.519	324.198	1227.94	881.687
14829	NM_008177	Grpr	gastrin releasing peptide receptor	0	0	0	0	0	0
14836	NM_010351	Gsc	goosecoid homeobox	0	0	0	0	0	0
14840	NM_001080552,NM_001080553,NM_010352	Gsg1	germ cell-specific gene 1	0	0	0	0	0	0
14841	NM_010353	Gsg2	germ cell-specific gene 2	350	267	2.7593	1.84217	8.11523	5.00995
14842	NM_008178	Gsx1	GS homeobox 1	0	0	0	0	0	0
14843	NM_133256	Gsx2	GS homeobox 2	0	0	0	0	0	0
14852	NM_001130008,NM_146066	Gspt1	G1 to S phase transition 1	8127	10413	26.4519	29.6416	77.7963	80.613
14853	NM_008179	Gspt2	G1 to S phase transition 2	213	401	1.89565	3.12271	5.57518	8.49249
14854	NM_001291111,NM_008180	Gss	glutathione synthetase	618	2145	6.98256	21.2935	20.536	57.9096
14857	NM_008181	Gsta1	glutathione S-transferase, alpha 1 (Ya)	3	117	0.075357	2.62518	0.221629	7.13941
14858	NM_008182	Gsta2	glutathione S-transferase, alpha 2 (Yc2)	2	95	0.050933	2.14887	0.149798	5.84406
14859	NM_001077353,NM_001288617,NM_010356	Gsta3	glutathione S-transferase, alpha 3	312	1856	4.92731	25.7375	14.4914	69.9955
14860	NM_010357	Gsta4	glutathione S-transferase, alpha 4	239	1304	5.53432	26.4391	16.2767	71.9034
14862	NM_010358	Gstm1	glutathione S-transferase, mu 1	2244	10365	38.5149	155.6	113.274	423.169
14863	NM_008183	Gstm2	glutathione S-transferase, mu 2	5498	10212	116.638	189.464	343.038	515.266
14864	NM_010359	Gstm3	glutathione S-transferase, mu 3	10	57	0.170719	0.91081	0.502091	2.47703
14865	NM_001160411,NM_026764	Gstm4	glutathione S-transferase, mu 4	460	262	6.1144	3.03698	17.9827	8.25934
14866	NM_010360	Gstm5	glutathione S-transferase, mu 5	1191	2326	29.0395	49.5887	85.4066	134.861
14867	NM_008184	Gstm6	glutathione S-transferase, mu 6	7	27	0.117416	0.450043	0.345325	1.22393
14869	NM_181796	Gstp2	glutathione S-transferase, pi 2	424	1295	12.4976	33.4368	36.7561	90.9343
14870	NM_013541	Gstp1	glutathione S-transferase, pi 1	2930	9145	87.4634	238.761	257.234	649.332
14871	NM_008185	Gstt1	glutathione S-transferase, theta 1	435	467	9.31829	8.74205	27.4055	23.7748
14872	NM_010361	Gstt2	glutathione S-transferase, theta 2	29	41	0.462516	0.572664	1.36028	1.55741
14873	NM_010362	Gsto1	glutathione S-transferase omega 1	4680	6814	88.3105	112.449	259.725	305.816
14874	NM_001252555,NM_001252556,NM_010363	Gstz1	glutathione transferase zeta 1 (maleylacetoacetate isomerase)	558	480	7.437	5.59258	21.8725	15.2095
14884	NM_001291075,NM_008186	Gtf2h1	general transcription factor II H, polypeptide 1	2389	5084	19.3293	35.9812	56.8482	97.8541
14885	NM_010364	Gtf2h4	general transcription factor II H, polypeptide 4	587	737	7.73177	8.49525	22.7395	23.1036
14886	NM_001080746,NM_001080747,NM_001080748,NM_001080749,NM_010365	Gtf2i	general transcription factor II I	9984	12044	50.5804	53.4685	148.759	145.412
14894	NM_008187	Cfap20	cilia and flagella associated protein 20	684	1200	11.7296	18.0124	34.4972	48.9865
14897	NM_133975	Trip12	thyroid hormone receptor interactor 12	18658	21536	43.0288	43.4338	126.55	118.122
14904	NM_013818	Gtpbp1	GTP binding protein 1	1439	1109	9.40525	6.33614	27.6613	17.2317
14910	NR_027008,NR_027009,NR_027010	Gt(ROSA)26Sor	gene trap ROSA 26, Philippe Soriano	94	200	1.95449	3.4396	5.74823	9.3543
14911	NM_008188	Thumpd3	THUMP domain containing 3	665	1586	7.15746	14.9444	21.0504	40.6427
14912	NM_183248,NR_027857	Nkx6-2	NK6 homeobox 2	0	0	0	0	0	0
14913	NM_008189	Guca1a	guanylate cyclase activator 1a (retina)	30	22	0.732724	0.47269	2.15497	1.28552
14915	NM_008190	Guca2a	guanylate cyclase activator 2a (guanylin)	0	0	0	0	0	0
14916	NM_008191	Guca2b	guanylate cyclase activator 2b (retina)	0	0	0	0	0	0
14917	NM_001127318,NM_145067	Gucy2c	guanylate cyclase 2c	0	4	0	0.019742	0	0.05369
14918	NM_001130693	Gucy2d	guanylate cyclase 2d	0	0	0	0	0	0
14919	NM_008192	Gucy2e	guanylate cyclase 2e	0	6	0	0.013991	0	0.038049
14923	NM_001159410,NM_008193	Guk1	guanylate kinase 1	473	855	9.56108	15.114	28.1196	41.104
14924	NM_001029850,NM_001083320,NM_001083321,NM_001286784,NM_001286785,NM_001286786,NM_001286788,NM_010367,NR_104594	Magi1	membrane associated guanylate kinase, WW and PDZ domain containing 1	1268	820	3.62754	2.03943	10.6688	5.54641
14933	NM_001294138,NM_001294140,NM_001331046,NM_008194,NM_212444	Gk	glycerol kinase	245	255	1.2227	1.13068	3.59601	3.075
14934	NM_010369	Gypa	glycophorin A	0	0	0	0	0	0
14936	NM_030678	Gys1	glycogen synthase 1, muscle	3782	1496	22.8188	7.89294	67.1111	21.4656
14938	NM_010370	Gzma	granzyme A	0	0	0	0	0	0
14939	NM_013542	Gzmb	granzyme B	0	0	0	0	0	0
14940	NM_010371	Gzmc	granzyme C	0	0	0	0	0	0
14941	NM_010372	Gzmd	granzyme D	0	0	0	0	0	0
14942	NM_010373	Gzme	granzyme E	56	6	1.3368	0.108985	3.93158	0.296395
14943	NM_010374	Gzmf	granzyme F	0	0	0	0	0	0
14944	NM_010375	Gzmg	granzyme G	0	0	0	0	0	0
14945	NM_008196	Gzmk	granzyme K	0	0	0	0	0	0
14950	NM_001159551,NM_001159552,NM_001159553,NM_010376	H13	histocompatibility 13	8246	17694	35.49	66.5147	104.378	180.893
14955	NR_130973,NR_130974	H19	H19, imprinted maternally expressed transcript	2307	119	22.3878	1.00214	65.8436	2.72541
14957	NM_145713	Hist1h1d	histone cluster 1, H1d	22	196	0.620471	4.90588	1.82483	13.342
14958	NM_008197	H1f0	H1 histone family, member 0	3312	9410	32.1413	79.8537	94.529	217.169
14960	NM_010378	H2-Aa	histocompatibility 2, class II antigen A, alpha	0	0	0	0	0	0
14961	NM_207105	H2-Ab1	histocompatibility 2, class II antigen A, beta 1	19	50	0.337192	0.810789	0.991697	2.20501
14962	NM_001142706,NM_008198	Cfb	complement factor B	32	357	0.250765	2.5194	0.737512	6.85174
14963	NM_008199	H2-Bl	histocompatibility 2, blastocyst	0	0	0	0	0	0
14964	NM_010380	H2-D1	histocompatibility 2, D region locus 1	4116	5194	52.665	58.1144	154.89	158.047
14969	NM_010382	H2-Eb1	histocompatibility 2, class II antigen E beta	25	19	0.329317	0.217346	0.968536	0.591093
14972	NM_001001892,NM_001347346	H2-K1	histocompatibility 2, K1, K region	3873	3108	52.2885	36.6871	153.783	99.7739
14976	NM_001185182,NM_010385	Pfdn6	prefoldin subunit 6	684	862	21.104	23.3396	62.0678	63.4743
14977	NM_001077709,NM_008202	Slc39a7	solute carrier family 39 (zinc transporter), member 7	12917	20752	120.993	169.356	355.847	460.579
14979	NM_013543	H2-Ke6	H2-K region expressed gene 6	126	90	2.89299	1.80916	8.5084	4.92018
14980	NM_001267808	H2-L	histocompatibility 2, D region locus L	22	40	0.44522	0.72466	1.30941	1.97078
14985	NM_013544	H2-M10.1	histocompatibility 2, M region locus 10.1	0	0	0	0	0	0
14990	NM_001347387,NM_008204	H2-M2	histocompatibility 2, M region locus 2	0	0	0	0	0	0
14991	NM_013819	H2-M3	histocompatibility 2, M region locus 3	115	202	1.78298	2.74795	5.24382	7.47329
14997	NM_008205	H2-M9	histocompatibility 2, M region locus 9	0	0	0	0	0	0
14998	NM_010386	H2-DMa	histocompatibility 2, class II, locus DMa	88	252	1.17505	2.94332	3.45587	8.00462
14999	NM_010387	H2-DMb1	histocompatibility 2, class II, locus Mb1	50	149	0.847814	2.24154	2.49346	6.09607
15000	NM_010388	H2-DMb2	histocompatibility 2, class II, locus Mb2	0	0	0	0	0	0
15001	NM_008206	H2-Oa	histocompatibility 2, O region alpha locus	0	0	0	0	0	0
15002	NM_010389	H2-Ob	histocompatibility 2, O region beta locus	0	0	0	0	0	0
15006	NM_010390	H2-Q1	histocompatibility 2, Q region locus 1	42	61	0.450247	0.583083	1.3242	1.58575
15007	NM_010391	H2-Q10	histocompatibility 2, Q region locus 10	32	0	0.46922	0	1.38	0
15013	NM_010392	H2-Q2	histocompatibility 2, Q region locus 2	0	0	0	0	0	0
15015	NM_001143689	H2-Q4	histocompatibility 2, Q region locus 4	708	656	8.7597	7.09982	25.7627	19.3086
15016	NR_051981	H2-Q5	histocompatibility 2, Q region locus 5	3	4	0.050655	0.053193	0.148979	0.144663
15018	NM_001198560,NM_001198561,NM_010394	H2-Q7	histocompatibility 2, Q region locus 7	39	43	0.558992	0.539456	1.64402	1.4671
15019	NM_023124	H2-Q8	histocompatibility 2, Q region locus 8	27	35	0.579947	0.659212	1.70565	1.79279
15024	NM_010395,NR_046286	H2-T10	histocompatibility 2, T region locus 10	94	144	0.719454	0.960753	2.11595	2.61286
15039	NM_001347382,NM_010397	H2-T22	histocompatibility 2, T region locus 22	885	1182	9.97952	11.6929	29.3502	31.7998
15040	NM_010398	H2-T23	histocompatibility 2, T region locus 23	925	2036	15.5924	30.0315	45.8579	81.6735
15042	NM_008207	H2-T24	histocompatibility 2, T region locus 24	15	33	0.149886	0.291417	0.440821	0.792535
15043	NM_008208	H2-T3	histocompatibility 2, T region locus 3	0	0	0	0	0	0
15051	NM_010399	H2-T9	histocompatibility 2, T region locus 9	937	1871	12.6888	22.1668	37.3183	60.2846
15061	NM_031367	Ifi44l	interferon-induced protein 44 like	0	0	0	0	0	0
15064	NM_008209	Mr1	major histocompatibility complex, class I-related	961	1396	8.50771	10.8032	25.0215	29.3804
15077	NM_178216,NM_178216_dup1	Hist2h3c1	histone cluster 2, H3c1	35	108	1.14059	3.14044	3.35452	8.5407
15078	NM_008210	H3f3a	H3 histone, family 3A	8898	11469	182.002	205.14	535.277	557.898
15081	NM_008211	H3f3b	H3 histone, family 3B	13286	18263	148.081	178.012	435.514	484.12
15107	NM_008212	Hadh	hydroxyacyl-Coenzyme A dehydrogenase	1918	2459	23.8171	26.7162	70.047	72.6572
15108	NM_016763	Hsd17b10	hydroxysteroid (17-beta) dehydrogenase 10	1352	2286	32.9519	48.7324	96.913	132.532
15109	NM_010401	Hal	histidine ammonia lyase	0	11	0	0.073859	0	0.200867
15110	NM_008213	Hand1	heart and neural crest derivatives expressed transcript 1	3	14	0.023408	0.135387	0.068843	0.368197
15111	NM_010402	Hand2	heart and neural crest derivatives expressed transcript 2	1390	2805	13.8059	24.3743	40.6039	66.288
15112	NM_010403	Hao1	hydroxyacid oxidase 1, liver	2	5	0.021896	0.038297	0.064398	0.104153
15114	NM_010404,NM_177981	Hap1	huntingtin-associated protein 1	16	147	0.111538	0.769329	0.328037	2.09226
15115	NM_008214	Hars	histidyl-tRNA synthetase	2856	4417	31.8907	43.1398	93.7919	117.323
15116	NM_008215	Has1	hyaluronan synthase1	8	0	0.074435	0	0.218916	0
15117	NM_008216	Has2	hyaluronan synthase 2	2571	143	13.4536	0.654061	39.5676	1.77878
15118	NM_001331048,NM_008217	Has3	hyaluronan synthase 3	0	14	0	0.04327	0	0.117676
15122	NM_008218,NM_008218_dup1	Hba-a1	hemoglobin alpha, adult chain 1	0	0	0	0	0	0
15126	NM_010405	Hba-x	hemoglobin X, alpha-like embryonic chain in Hba complex	0	0	0	0	0	0
15129	NM_001278161	Hbb-b1	hemoglobin, beta adult major chain	0	0	0	0	0	0
15130	NM_016956	Hbb-b2	hemoglobin, beta adult minor chain	0	0	0	0	0	0
15132	NM_008219	Hbb-bh1	hemoglobin Z, beta-like embryonic chain	0	0	0	0	0	0
15135	NM_008221	Hbb-y	hemoglobin Y, beta-like embryonic chain	0	0	0	0	0	0
15139	NM_010406	Hc	hemolytic complement	12	23	0.046144	0.081465	0.135711	0.221552
15159	NM_001331049,NM_001331050,NM_008222	Hccs	holocytochrome c synthetase	909	1701	8.19857	13.3527	24.1124	36.314
15160	NM_001331047,NM_008223	Serpind1	serine (or cysteine) peptidase inhibitor, clade D, member 1	522	1309	5.2882	11.604	15.5528	31.5581
15161	NM_008224	Hcfc1	host cell factor C1	10395	12228	28.3746	29.1877	83.451	79.3786
15162	NM_001172117,NM_010407	Hck	hemopoietic cell kinase	39	35	0.405606	0.319308	1.19291	0.868388
15163	NM_008225	Hcls1	hematopoietic cell specific Lyn substrate 1	49	63	0.531431	0.602846	1.56296	1.63949
15165	NM_010408	Hcn1	hyperpolarization-activated, cyclic nucleotide-gated K+ 1	7	27	0.018405	0.063918	0.054129	0.173832
15166	NM_008226	Hcn2	hyperpolarization-activated, cyclic nucleotide-gated K+ 2	167	74	1.15759	0.448506	3.40453	1.21975
15168	NM_008227	Hcn3	hyperpolarization-activated, cyclic nucleotide-gated K+ 3	0	0	0	0	0	0
15170	NM_001077705,NM_013545	Ptpn6	protein tyrosine phosphatase, non-receptor type 6	17	55	0.162329	0.480111	0.477416	1.3057
15171	NM_010410	Hcrt	hypocretin	0	0	0	0	0	0
15182	NM_008229	Hdac2	histone deacetylase 2	3823	4910	42.372	47.5912	124.618	129.429
15183	NM_010411	Hdac3	histone deacetylase 3	2254	1877	24.9636	18.1839	73.4191	49.4527
15184	NM_001077696,NM_001284248,NM_001284249,NM_001284250,NM_010412	Hdac5	histone deacetylase 5	2628	2987	14.8757	15.0227	43.7502	40.8557
15185	NM_001130416,NM_010413	Hdac6	histone deacetylase 6	823	1054	4.46927	5.00163	13.1443	13.6024
15186	NM_008230	Hdc	histidine decarboxylase	7	19	0.064084	0.147281	0.188474	0.400543
15191	NM_001331051,NM_001331052,NM_008231	Hdgf	hepatoma-derived growth factor	14658	13201	145.041	114.236	426.572	310.675
15192	NM_008232	Hdgfl1	hepatoma derived growth factor-like 1	0	0	0	0	0	0
15193	NM_001304784,NM_001304785,NM_001331053,NM_008233	Hdgfl2	HDGF like 2	2204	3434	21.3231	29.0689	62.7123	79.0556
15194	NM_010414	Htt	huntingtin	3302	2753	5.54876	4.04478	16.3192	11.0002
15199	NM_013546	Hebp1	heme binding protein 1	179	501	3.74188	9.16265	11.005	24.9187
15200	NM_010415	Hbegf	heparin-binding EGF-like growth factor	676	576	6.3151	4.70424	18.573	12.7936
15201	NM_008234	Hells	helicase, lymphoid specific	1053	556	7.74478	3.57585	22.7777	9.72485
15202	NM_010416	Gml2	glycosylphosphatidylinositol anchored molecule like 2	0	0	0	0	0	0
15203	NM_001159627,NM_001159628,NM_010417,NM_181273	Heph	hephaestin	1647	2764	7.88397	11.5351	23.1871	31.3709
15204	NM_010418	Herc2	HECT and RLD domain containing E3 ubiquitin protein ligase 2	7100	8040	10.277	10.1775	30.225	27.6787
15205	NM_008235	Hes1	hairy and enhancer of split 1 (Drosophila)	1344	1123	20.574	15.0333	60.5091	40.8845
15206	NM_001301805,NM_008236	Hes2	hairy and enhancer of split 2 (Drosophila)	0	8	0	0.051004	0	0.138711
15207	NM_008237	Hes3	hairy and enhancer of split 3 (Drosophila)	0	0	0	0	0	0
15208	NM_010419	Hes5	hairy and enhancer of split 5 (Drosophila)	0	0	0	0	0	0
15209	NM_010420	Hesx1	homeobox gene expressed in ES cells	0	0	0	0	0	0
15211	NM_010421	Hexa	hexosaminidase A	6812	12365	75.8078	120.341	222.954	327.279
15212	NM_010422	Hexb	hexosaminidase B	2700	7896	31.4771	80.5128	92.5754	218.962
15213	NM_010423	Hey1	hairy/enhancer-of-split related with YRPW motif 1	36	33	0.356692	0.286371	1.04905	0.778812
15214	NM_013904	Hey2	hairy/enhancer-of-split related with YRPW motif 2	31	13	0.266456	0.094574	0.783658	0.257203
15216	NM_001347493,NM_010424	Hfe	hemochromatosis	575	475	3.57473	2.60087	10.5134	7.0733
15218	NM_001277290,NM_008238	Foxn1	forkhead box N1	0	0	0	0	0	0
15220	NM_008239	Foxq1	forkhead box Q1	2	4	0.013095	0.023588	0.038512	0.06415
15221	NM_010425	Foxd3	forkhead box D3	0	0	0	0	0	0
15223	NM_008240	Foxj1	forkhead box J1	6	5	0.049567	0.035961	0.14578	0.097799
15227	NM_010426	Foxf1	forkhead box F1	241	140	2.20212	1.11652	6.47653	3.03647
15228	NM_001160112,NM_008241	Foxg1	forkhead box G1	7	9	0.038965	0.040495	0.114599	0.11013
15229	NM_008242	Foxd1	forkhead box D1	21	29	0.182673	0.228368	0.537248	0.621068
15233	NM_013547,NR_027778	Hgd	homogentisate 1, 2-dioxygenase	0	16	0	0.176799	0	0.48082
15234	NM_001289458,NM_001289459,NM_001289460,NM_001289461,NM_010427	Hgf	hepatocyte growth factor	402	354	3.32653	2.55474	9.78346	6.94786
15235	NM_008243	Mst1	macrophage stimulating 1 (hepatocyte growth factor-like)	2	5	0.009717	0.040807	0.028579	0.110978
15239	NM_001159328,NM_008244	Hgs	HGF-regulated tyrosine kinase substrate	3347	4051	25.5751	27.0714	75.2175	73.623
15242	NM_008245	Hhex	hematopoietically expressed homeobox	14	25	0.174859	0.269882	0.514268	0.73397
15245	NM_020259	Hhip	Hedgehog-interacting protein	0	0	0	0	0	0
15247	NM_008246	Mfsd14a	major facilitator superfamily domain containing 14A	2179	2455	17.4156	17.161	51.2201	46.6709
15248	NM_001098203,NM_010430	Hic1	hypermethylated in cancer 1	4185	4545	23.5426	23.2099	69.2398	63.1214
15251	NM_001313919,NM_001313920,NM_010431	Hif1a	hypoxia inducible factor 1, alpha subunit	19495	9533	91.1714	38.9532	268.139	105.937
15254	NM_008248	Hint1	histidine triad nucleotide binding protein 1	3485	4357	134.383	146.937	395.226	399.608
15257	NM_001301304,NM_001301306,NM_010432,NR_125731	Hipk1	homeodomain interacting protein kinase 1	6636	6838	18.3126	16.5074	53.8581	44.8934
15258	NM_001136065,NM_001294143,NM_001294144,NM_010433	Hipk2	homeodomain interacting protein kinase 2	1437	302	7.56236	1.38273	22.2412	3.76045
15259	NM_001145824,NM_010434	Hipk3	homeodomain interacting protein kinase 3	10302	12844	30.5306	33.2882	89.792	90.5304
15260	NM_010435	Hira	histone cell cycle regulator	1616	1333	7.91874	5.71089	23.2894	15.5313
15267	NM_013549,NM_013549_dup1	Hist2h2aa1	histone cluster 2, H2aa1	228	1019	9.0766	35.5956	26.6947	96.8054
15270	NM_010436	H2afx	H2A histone family, member X	2868	573	46.8747	8.1769	137.861	22.2378
[truncated: 22,534 more rows]
